# Supplementary material for: Genetic Dissection of the Regulatory Mechanisms of Ace2 in the Infected Mouse Lung
Source: Front Immunol. 2021 Jan 8;11:607314. doi: 10.3389/fimmu.2020.607314 (PMC7819859; doi:10.3389/fimmu.2020.607314)
Supplement: Supplementary file 1 [file Table_1.xlsx]

## Sheet: Sheet1
Index	ProbeSetID	Symbol	Gene_ID	Description	Chr	Pos_start	Pearson correlation to Ace2(r)	Pearson correlation to Ace2(p)	Differential Expression (Log2FC)	Differential Expression (padj)	WGCNA Module	cis-eQTL	trans-eQTL	functional Variant	cilium physiology	Notch signaling pathway	MAPK signaling pathway	TNF signaling pathway
1	ENSMUSG00000015405	Ace2	70008	angiotensin I converting enzyme (peptidyl-dipeptidase A) 2	X	164.188	1	0	-0.612227	9.87745e-05	purple	-	-	-	yes	-	-	-
2	ENSMUSG00000020831	0610010K14Rik	104457	RIKEN cDNA 0610010K14 gene	11	70.2361	-0.316195	0.0383827	0.381821	0.0175175	brown	-	-	Nonsynonymous SNP	-	-	-	-
3	ENSMUSG00000058706	0610030E20Rik	68364	RIKEN cDNA 0610030E20 gene	6	72.3973	-0.348322	0.0214945	-0.366212	0.0214877	green	-	-	-	-	-	-	-
4	ENSMUSG00000051748	1100001G20Rik	66107	RIKEN cDNA 1100001G20 gene	11	83.7525	-0.33819	0.0259779	1.83645	0.000107301	brown	yes	-	-	-	-	-	-
5	ENSMUSG00000052105	1110012J17Rik	68617	SOGA family member 2	17	66.0364	0.327949	0.0312647	-0.802097	2.9037e-08	salmon	-	-	-	-	-	-	-
6	ENSMUSG00000028441	1110017D15Rik	73721	RIKEN cDNA 1110017D15 gene	4	41.5051	0.37221	0.0134055	0.0273548	0.947658	purple	-	-	-	-	-	-	-
7	ENSMUSG00000037971	1110032A03Rik	68721	RIKEN cDNA 1110032A03 gene	9	50.763	0.306994	0.0448247	-0.439214	0.0153196	purple	-	-	-	-	-	-	-
8	ENSMUSG00000035491	1600014K23Rik	71996	RIKEN cDNA 1600014K23 gene	X	85.2701	-0.377793	0.0119405	NA	NA	pink	-	-	-	-	-	-	-
9	ENSMUSG00000027973	1700006A11Rik	71824	RIKEN cDNA 1700006A11 gene	3	124.401	-0.357903	0.0178646	NA	NA	pink	-	-	-	-	-	-	-
10	ENSMUSG00000056018	1700008F21Rik	75453	RIKEN cDNA 1700008F21 gene	8	126.61	-0.318139	0.0371225	NA	NA	pink	-	yes	Nonsynonymous SNP	-	-	-	-
11	ENSMUSG00000055826	1700008P20Rik	69301	RIKEN cDNA 1700008P20 gene	7	24.3333	0.304505	0.0467087	1.73771	0.108868	purple	yes	-	-	-	-	-	-
12	ENSMUSG00000023873	1700010I14Rik	66931	RIKEN cDNA 1700010I14 gene	17	9.00815	0.379461	0.0115299	-0.0327634	0.93879	greenyellow	-	yes	-	-	-	-	-
13	ENSMUSG00000030292	1700023A16Rik	69371	RIKEN cDNA 1700023A16 gene	6	146.88	-0.321852	0.0348088	-0.474348	NA	green	-	-	-	-	-	-	-
14	ENSMUSG00000029784	1700025E21Rik	75647	RIKEN cDNA 1700025E21 gene	6	30.5197	0.350548	0.0206008	1.0554	NA	greenyellow	-	-	-	-	-	-	-
15	ENSMUSG00000052075	1700029F12Rik	66479	RIKEN cDNA 1700029F12 gene	13	97.022	-0.35459	0.0190571	-0.387173	NA	pink	-	-	Nonsynonymous SNP	-	-	-	-
16	ENSMUSG00000071103	1700029J07Rik	69479	RIKEN cDNA 1700029J07 gene	8	45.9537	0.359444	0.0173315	-1.08961	6.44871e-07	purple	-	-	-	-	-	-	-
17	ENSMUSG00000094103	1700047I17Rik2	73385	family with sequence similarity 177, member A	12	54.0985	-0.359831	0.0171999	#N/A	#N/A	brown	-	-	-	-	-	-	-
18	ENSMUSG00000046408	1700067K01Rik	73453	RIKEN cDNA 1700067K01 gene	8	84.004	-0.323595	0.0337634	0.407413	0.726913	green	-	yes	-	-	-	-	-
19	ENSMUSG00000021545	1700067P10Rik	68224	RIKEN cDNA 1700067P10 gene	17	48.0907	-0.334439	0.0278215	0.00253044	NA	pink	-	-	-	-	-	-	-
20	ENSMUSG00000070532	1700084C01Rik	78465	RIKEN cDNA 1700084C01 gene	1	168	0.313598	0.0401201	-0.350365	0.511014	purple	-	yes	-	-	-	-	-
21	ENSMUSG00000033029	1700088E04Rik	27660	RIKEN cDNA 1700088E04 gene	15	79.1348	0.376736	0.012207	0.0665965	0.829687	purple	-	-	-	-	-	-	-
22	ENSMUSG00000032611	1700102P08Rik	112418	RIKEN cDNA 1700102P08 gene	9	108.395	-0.315272	0.0389925	-0.376402	0.339504	green	-	-	-	-	-	-	-
23	ENSMUSG00000044145	1810024B03Rik	329509	RIKEN cDNA 1810024B03 gene	2	127.187	-0.372699	0.0132714	-0.0396212	0.981856	brown	-	yes	Nonsynonymous SNP	-	-	-	-
24	ENSMUSG00000035372	1810055G02Rik	72056	RIKEN cDNA 1810055G02 gene	19	3.71766	-0.319119	0.0364996	1.07804	2.54621e-11	brown	-	-	-	-	-	-	-
25	ENSMUSG00000067297	2010002M12Rik		RIKEN cDNA 2010002M12 gene	19	34.6109	0.321148	0.0352382	1.36088	1.76105e-08	blue	-	-	-	-	-	-	-
26	ENSMUSG00000038059	2010002N04Rik	106878	RIKEN cDNA 2010002N04 gene	18	60.4743	-0.311647	0.0414666	0.7427	4.53936e-05	brown	-	-	-	-	-	-	-
27	ENSMUSG00000013083	2200002J24Rik	69147	RIKEN cDNA 2200002J24 gene	7	30.7004	-0.330855	0.0296823	1.18369	NA	brown	-	-	-	-	-	-	-
28	ENSMUSG00000027245	2310003F16Rik	67693	RIKEN cDNA 2310003F16 gene	2	121.458	-0.339962	0.0251426	0.0319543	0.815898	brown	-	-	-	-	-	-	-
29	ENSMUSG00000046748	2310005G13Rik	69457	RIKEN cDNA 2310005G13 gene	16	57.0388	0.318397	0.0369575	0.133303	0.811658	lightcyan	-	-	-	-	-	-	-
30	ENSMUSG00000032305	2310046O06Rik	78323	RIKEN cDNA 2310046O06 gene	9	57.5429	-0.330535	0.0298531	-0.255365	0.0366708	brown	-	yes	-	-	-	-	-
31	ENSMUSG00000020747	2310067B10Rik	71947	RIKEN cDNA 2310067B10 gene	11	115.799	-0.307595	0.0443791	-0.547029	0.00204829	brown	-	-	-	-	-	-	-
32	ENSMUSG00000029815	2410003K15Rik	75593	RIKEN cDNA 2410003K15 gene	6	49.0862	-0.306977	0.044837	0.746744	0.00423953	magenta	-	-	-	-	-	-	-
33	ENSMUSG00000090470	2410012M07Rik	71979	RIKEN cDNA 2410012M07 gene	9	98.8665	-0.308064	0.044034	0.897816	NA	brown	-	-	-	-	-	-	-
34	ENSMUSG00000046791	2410016O06Rik	71952	RIKEN cDNA 2410016O06 gene	12	83.9529	-0.350223	0.0207293	0.656504	1.90592e-06	green	-	-	-	-	-	-	-
35	ENSMUSG00000073684	2610002J02Rik	67513	RIKEN cDNA 2610002J02 gene	4	155.877	-0.302659	0.0481469	0.354584	0.00899949	brown	-	-	-	-	-	-	-
36	ENSMUSG00000028536	2610528J11Rik	66451	RIKEN cDNA 2610528J11 gene	4	118.53	0.347534	0.0218183	0.300238	0.390831	salmon	-	-	-	-	-	-	-
37	ENSMUSG00000039990	2700050L05Rik	214764	RIKEN cDNA 2700050L05 gene	7	133.647	0.317872	0.0372932	-0.218091	0.0672374	blue	-	-	-	-	-	-	-
38	ENSMUSG00000072704	2700089E24Rik	381820	RIKEN cDNA 2700089E24 gene	6	133.155	-0.349978	0.0208269	-0.487846	4.44222e-05	brown	-	-	-	-	-	-	-
39	ENSMUSG00000044117	2900011O08Rik	67254	human chromosome 16 open reading frame 45 (uncharacterized brain ignorome member)	16	14.0959	-0.326215	0.032241	-0.367499	0.739389	brown	-	-	-	-	-	-	-
40	ENSMUSG00000028398	3110001D03Rik	66928	RIKEN cDNA 3110001D03 gene	4	75.2776	-0.337987	0.0260748	-0.418732	0.017654	brown	-	-	-	-	-	-	-
41	ENSMUSG00000063364	3300002I08Rik	69277	RIKEN cDNA 3300002I08 gene	2	150.311	0.366735	0.0149863	-0.302843	0.78405	blue	-	-	-	-	-	-	-
42	ENSMUSG00000036242	3632451O06Rik	67419	RIKEN cDNA 3632451O06 gene	14	49.1092	0.365014	0.0155142	-0.423232	0.0365754	greenyellow	-	-	Nonsynonymous SNP	-	-	-	-
43	ENSMUSG00000054150	4831426I19Rik	212073	RIKEN cDNA 4831426I19 gene	12	104.93	-0.303225	0.0477019	0.274321	0.197371	magenta	-	-	Nonsynonymous SNP	-	-	-	-
44	ENSMUSG00000075217	4833423E24Rik	228151	fatty acid desaturase 2-like protein FADS2P1	2	85.4839	0.323511	0.0338131	0.276337	0.393689	lightcyan	-	-	-	-	-	-	-
45	ENSMUSG00000025871	4833439L19Rik	97820	RIKEN cDNA 4833439L19 gene	13	54.4603	-0.341955	0.0242297	-0.0317239	0.864957	brown	-	-	-	-	-	-	-
46	ENSMUSG00000047025	4921510H08Rik	66716	RIKEN cDNA 4921510H08 gene	10	97.6947	-0.37296	0.0132002	NA	NA	brown	-	-	-	-	-	-	-
47	ENSMUSG00000038085	4921517L17Rik	70873	cyclic nucleotide binding domain containing 2	2	156.508	-0.317994	0.0372153	0.715435	0.00472074	green	-	-	-	-	-	-	-
48	ENSMUSG00000028520	4921539E11Rik	70941	RIKEN cDNA 4921539E11 gene	4	103.231	-0.303013	0.0478681	NA	NA	pink	-	-	-	-	-	-	-
49	ENSMUSG00000043429	4922505E12Rik	433386	RIKEN cDNA 4922505E12 gene	1	180.817	-0.32449	0.0332372	NA	NA	pink	-	-	-	-	-	-	-
50	ENSMUSG00000027309	4930402H24Rik	228602	RIKEN cDNA 4930402H24 gene	2	130.784	0.32713	0.0317225	-0.370299	0.000808378	blue	-	-	-	-	-	-	-
51	ENSMUSG00000027880	4930443G12Rik	74686	RIKEN cDNA 4930443G12 gene	3	109.116	-0.323901	0.0335828	NA	NA	pink	-	-	-	-	-	-	-
52	ENSMUSG00000090394	4930523C07Rik	67647	RIKEN cDNA 4930523C07 gene	1	158.145	0.309516	0.0429784	-0.523945	0.000159782	blue	yes	-	Nonsynonymous SNP	-	-	-	-
53	ENSMUSG00000087279	4930544D05Rik	114144	RIKEN cDNA 4930544D05 gene	11	70.6168	-0.307849	0.0441915	-2.19914	NA	green	-	yes	Nonsynonymous SNP	-	-	-	-
54	ENSMUSG00000022179	4931414P19Rik	74359	RIKEN cDNA 4931414P19 gene	14	54.5843	0.313745	0.0400199	-0.0563661	0.876578	purple	-	-	-	-	-	-	-
55	ENSMUSG00000048038	4932418E24Rik	329366	RIKEN cDNA 4932418E24 gene	2	26.2718	0.377956	0.0118998	-1.1811	3.81546e-08	purple	-	-	Nonsynonymous SNP	-	-	-	-
56	ENSMUSG00000073730	4933415F23Rik	66755	RIKEN cDNA 4933415F23 gene	1	23.1009	-0.341506	0.024433	-0.239447	NA	pink	-	-	-	-	-	-	-
57	ENSMUSG00000035057	4933434I20Rik	67555	RIKEN cDNA 4933434I20 gene	8	83.3793	-0.333545	0.0282766	NA	NA	pink	-	-	-	-	-	-	-
58	ENSMUSG00000057181	5730455P16Rik	70591	RIKEN cDNA 5730455P16 gene	11	80.3618	0.301479	0.049084	-0.639877	9.56191e-10	blue	-	-	-	-	-	-	-
59	ENSMUSG00000028578	5830433M19Rik	67770	RIKEN cDNA 5830433M19 gene	4	94.5497	0.311254	0.0417422	-0.406787	0.0168556	blue	-	-	Nonsynonymous SNP	-	-	-	-
60	ENSMUSG00000042106	6230427J02Rik	68176	RIKEN cDNA 6230427J02 gene	9	107.985	-0.375733	0.0124643	-0.0710044	0.825644	magenta	-	-	Nonsynonymous SNP	-	-	-	-
61	ENSMUSG00000048458	6530418L21Rik	109050	RIKEN cDNA 6530418L21 gene	3	105.719	0.323817	0.0336325	0.131796	0.499728	greenyellow	-	yes	-	-	-	-	-
62	ENSMUSG00000021185	9030617O03Rik	217830	RIKEN cDNA 9030617O03 gene	12	100.897	0.331505	0.0293372	-0.796827	5.76509e-07	blue	yes	-	Nonsynonymous SNP	-	-	-	-
63	ENSMUSG00000050994	9130014G24Rik	215772	RIKEN cDNA 9130014G24 gene	10	10.4006	0.328129	0.0311645	-0.933367	1.12251e-07	blue	-	-	Nonsynonymous SNP	-	-	-	-
64	ENSMUSG00000030823	9130019O22Rik	78921	RIKEN cDNA 9130019O22 gene	7	127.382	0.318972	0.0365925	0.104591	0.666627	blue	-	-	-	-	-	-	-
65	ENSMUSG00000038768	9130409I23Rik	619326	RIKEN cDNA 9130409I23 gene	1	179.121	-0.301014	0.0494579	0.155339	NA	pink	-	-	Nonsynonymous SNP	-	-	-	-
66	ENSMUSG00000047980	9230110F15Rik	77080	RIKEN cDNA 9230110F15 gene	9	35.8385	-0.303596	0.0474124	NA	NA	pink	-	-	Nonsynonymous SNP	-	-	-	-
67	ENSMUSG00000021797	9230112D13Rik	78243	RIKEN cDNA 9230112D13 gene	14	34.512	-0.352647	0.0197866	0.285736	NA	pink	-	-	-	-	-	-	-
68	ENSMUSG00000049571	9330101J02Rik	320625	RIKEN cDNA 9330101J02 gene	7	139.64	0.320097	0.035887	#N/A	#N/A	purple	-	-	Nonsynonymous SNP	-	-	-	-
69	ENSMUSG00000047228	A2ml1	232400	alpha-2-macroglobulin like 1 (ovostatin homolog)	6	128.59	0.32168	0.0349134	#N/A	#N/A	purple	yes	-	-	-	-	-	-
70	ENSMUSG00000045838	A430105I19Rik	214239	human chromosome 15 open reading frame 52	2	118.932	-0.346901	0.0220817	0.0798701	0.632733	magenta	-	-	Nonsynonymous SNP	-	-	-	-
71	ENSMUSG00000089809	A930011G23Rik	319818	RIKEN cDNA A930011G23, non-coding	5	99.5567	-0.318168	0.0371035	1.44525	NA	green	-	-	-	-	-	-	-
72	ENSMUSG00000058093	AA987161	380856	expressed sequence AA987161	13	67.5901	0.316004	0.0385079	-0.174058	0.261388	blue	-	-	Nonsynonymous SNP	-	-	-	-
73	ENSMUSG00000027761	Aadac	67758	arylacetamide deacetylase (esterase)	3	60.0384	0.305412	0.0460152	0.299416	0.701199	blue	-	-	-	-	-	-	-
74	ENSMUSG00000091376	Aadacl2	639634	arylacetamide deacetylase-like 2	3	60.2028	0.32964	0.0303357	0.0630019	0.904812	lightcyan	-	-	-	-	-	-	-
75	ENSMUSG00000057230	Aak1	269774	AP2 associated kinase 1	6	86.8437	-0.311154	0.041812	-0.0323458	0.774152	green	-	-	Nonsynonymous SNP	-	-	-	-
76	ENSMUSG00000023938	Aars2	224805	alanyl-tRNA synthetase 2, mitochondrial (putative)	17	45.5206	-0.356631	0.0183149	0.174783	0.540455	brown	-	-	-	-	-	-	-
77	ENSMUSG00000029695	Aass	30956	aminoadipate-semialdehyde synthase	6	23.1137	0.308434	0.0437631	-1.10837	8.32217e-06	midnightblue	-	-	-	-	-	-	-
78	ENSMUSG00000018697	Aatf	56321	apoptosis antagonizing transcription factor	11	84.4229	-0.362713	0.0162447	0.393756	0.0289416	green	-	-	Nonsynonymous SNP	-	-	-	-
79	ENSMUSG00000057191	AB124611	382062	cDNA sequence AB124611	9	21.529	-0.363922	0.0158575	1.84345	2.20888e-10	brown	-	-	-	-	-	-	-
80	ENSMUSG00000041797	Abca9	217262	ATP-binding cassette transporter sub-family A member 9	11	110.157	0.340158	0.0250516	-0.916032	2.42921e-09	blue	-	-	-	-	-	-	-
81	ENSMUSG00000026198	Abcb6	74104	ATP-binding cassette, sub-family B (MDR/TAP), member 6	1	75.1718	0.319745	0.0361066	-0.343484	0.0219385	salmon	-	-	-	-	-	-	-
82	ENSMUSG00000036872	Abcc12	244562	ATP-binding cassette, sub-family C (CFTR/MRP), member 12	8	86.5342	0.32951	0.0304062	-1.18114	0.13452	purple	-	-	-	-	-	-	-
83	ENSMUSG00000020865	Abcc3	76408	ATP-binding cassette, sub-family C (CFTR/MRP), member 3	11	94.3436	0.3694	0.0141982	-0.310802	0.0846928	greenyellow	-	-	-	-	-	-	-
84	ENSMUSG00000038762	Abcf1	224742	ATP-binding cassette, sub-family F (GCN20), member 1	17	35.9571	-0.369419	0.0141927	0.362998	0.0843538	brown	-	-	-	-	-	-	-
85	ENSMUSG00000029299	Abcg3	27405	ATP-binding cassette, sub-family G (WHITE), member 3	5	104.936	0.360656	0.0169218	-0.629265	2.74003e-05	blue	yes	-	-	-	-	-	-
86	ENSMUSG00000007950	Abhd8	64296	abhydrolase domain containing 8	8	71.4568	-0.354016	0.0192701	-0.0481649	0.790923	brown	-	-	-	-	-	-	-
87	ENSMUSG00000058835	Abi1	11308	abl-interactor 1 tumor suppressor	2	31.7601	-0.321113	0.0352597	0.241236	0.0920391	green	-	-	-	-	-	-	-
88	ENSMUSG00000025085	Ablim1	226251	actin-binding LIM protein 1	19	57.0511	0.340528	0.0248805	-0.648952	1.25636e-07	greenyellow	-	-	Nonsynonymous SNP	-	-	-	-
89	ENSMUSG00000029811	Abp1	76507	amiloride binding protein 1 (amine oxidase, copper-containing)	6	48.909	0.375079	0.0126347	0.414782	0.083536	purple	-	yes	-	-	-	-	-
90	ENSMUSG00000096914	AC116875.1	270049	UDP-N-acetyl-alpha-D-galactosamine:polypeptide N-acetylgalactosaminyltransferase-like 6	8	57.7762	0.37831	0.0118118	#N/A	#N/A	blue	-	-	-	-	-	-	-
91	ENSMUSG00000018574	Acadvl	11370	acyl-Coenzyme A dehydrogenase, very long chain	11	70.0102	-0.32851	0.0309536	-0.0861014	0.766149	brown	-	-	-	-	-	-	-
92	ENSMUSG00000001588	Acap1	216859	ArfGAP with coiled-coil, ankyrin repeat and PH domains 1	11	70.0759	-0.312409	0.0409362	0.509477	0.00313876	brown	-	-	Nonsynonymous SNP	-	-	-	-
93	ENSMUSG00000032047	Acat1	110446	acetyl-Coenzyme A acetyltransferase 1	9	53.5806	0.354626	0.0190439	-0.223231	0.202097	greenyellow	-	yes	-	-	-	-	-
94	ENSMUSG00000062480	Acat3	224530	acetyl-Coenzyme A acetyltransferase 3	17	12.9403	-0.355585	0.0186921	2.28975	3.24183e-06	green	-	yes	Nonsynonymous SNP	-	-	-	-
95	ENSMUSG00000026499	Acbd3	170760	acyl-Coenzyme A binding domain containing 3	1	180.754	0.324782	0.0330665	-0.0292478	0.829571	blue	-	-	-	-	-	-	-
96	ENSMUSG00000033701	Acbd6	72482	acyl-Coenzyme A binding domain containing 6	1	155.687	-0.31649	0.0381889	0.330398	0.0315211	brown	-	-	-	-	-	-	-
97	ENSMUSG00000038276	Accn3	171209	amiloride-sensitive cation channel 3	5	24.4166	-0.358435	0.0176792	-0.167382	0.925972	magenta	-	-	-	-	-	-	-
98	ENSMUSG00000033007	Accn4	241118	amiloride-sensitive cation channel 4, pituitary	1	75.4736	-0.304342	0.0468345	1.18774	NA	green	-	-	Nonsynonymous SNP	-	-	-	-
99	ENSMUSG00000020681	Ace	11421	angiotensin I converting enzyme (peptidyl-dipeptidase A) 1	11	105.989	-0.344784	0.0229807	0.302555	0.00565786	brown	-	yes	-	-	-	-	-
100	ENSMUSG00000021228	Acot3	171281	acyl-CoA thioesterase 3	12	84.0592	-0.370648	0.0138414	1.42956	NA	brown	-	yes	-	-	-	-	-
101	ENSMUSG00000027380	Acoxl	74121	acyl-Coenzyme A oxidase-like	2	128.124	0.324319	0.0333371	-1.10024	1.11714e-11	midnightblue	-	-	Nonsynonymous SNP	-	-	-	-
102	ENSMUSG00000072770	Acrbp	54137	proacrosin binding protein	6	125.051	-0.368603	0.0144301	-0.168324	0.313192	magenta	-	-	Nonsynonymous SNP	-	-	-	-
103	ENSMUSG00000018796	Acsl1	14081	acyl-CoA synthetase long-chain family member 1	8	46.5348	0.382057	0.0109148	-0.887309	1.38193e-06	lightcyan	-	-	-	-	-	-	-
104	ENSMUSG00000030945	Acsm2	233799	acyl-CoA synthetase medium-chain family member 2	7	119.596	-0.30221	0.0485022	-0.892383	NA	pink	-	-	-	-	-	-	-
105	ENSMUSG00000029580	Actb	11461	actin, beta, cytoplasmic	5	142.903	-0.355353	0.0187768	1.09119	1.13785e-13	brown	-	yes	-	-	-	-	-
106	ENSMUSG00000027671	Actl6a	56456	actin-like 6A	3	32.7098	0.344492	0.0231071	0.515909	0.00283358	blue	-	-	-	-	-	-	-
107	ENSMUSG00000092519	Actl9	69481	actin-like 9	17	33.2959	-0.302287	0.048441	-0.876078	NA	brown	-	-	-	-	-	-	-
108	ENSMUSG00000000532	Acvr1b	11479	activin A receptor, type 1B	15	101.213	-0.31332	0.0403094	0.413773	0.00773076	magenta	-	yes	-	-	-	-	-
109	ENSMUSG00000023262	Acy1	109652	aminoacylase 1	9	106.434	-0.3007	0.0497113	-0.10129	0.672474	brown	-	-	Nonsynonymous SNP	-	-	-	-
110	ENSMUSG00000008822	Acyp1	66204	acylphosphatase 1, erythrocyte (common) type	12	85.2726	0.326142	0.0322827	-0.861816	0.00559456	greenyellow	-	-	-	-	-	-	-
111	ENSMUSG00000017697	Ada	11486	adenosine deaminase	2	163.728	0.331179	0.02951	0.585645	0.0322216	lightcyan	-	-	-	-	-	-	-
112	ENSMUSG00000024266	Adad2	75773	adenosine deaminase domain containing 2	8	119.617	-0.306385	0.0452798	NA	NA	pink	-	-	-	-	-	-	-
113	ENSMUSG00000022039	Adam2	11495	a disintegrin and metallopeptidase domain 2	14	66.0274	-0.301846	0.0487912	NA	NA	pink	-	-	-	-	-	-	-
114	ENSMUSG00000040537	Adam22	11496	a disintegrin and metallopeptidase domain 22	5	8.14474	0.31664	0.0380912	-1.65418	7.781e-17	blue	-	-	-	-	-	-	-
115	ENSMUSG00000049538	Adamts16	271127	a disintegrin-like and metallopeptidase (reprolysin type) with thrombospondin type 1 motif, 16	13	70.7285	-0.332895	0.0286109	-2.91228	NA	pink	-	-	-	-	-	-	-
116	ENSMUSG00000022449	Adamts20	223838	a disintegrin-like and metallopeptidase (reprolysin type) with thrombospondin type 1 motif, 20	15	94.2703	0.352945	0.0196732	-1.55393	2.23106e-09	purple	-	-	Nonsynonymous SNP	-	-	-	-
117	ENSMUSG00000056413	Adap1	231821	ArfGAP with dual PH domains 1	5	138.805	-0.364407	0.0157043	1.79702	7.36728e-30	brown	-	-	-	-	-	-	-
118	ENSMUSG00000027951	Adar	56417	adenosine deaminase, RNA-specific	3	89.7532	-0.328434	0.0309958	1.85087	8.39591e-49	magenta	-	-	-	-	-	-	-
119	ENSMUSG00000019808	Adat2	66757	adenosine deaminase, tRNA-specific 2	10	13.8331	0.322143	0.0346321	0.358897	0.402746	blue	-	-	Nonsynonymous SNP	-	-	-	-
120	ENSMUSG00000035370	Adat3	100113398	adenosine deaminase, tRNA-specific 3	10	81.1401	-0.350244	0.020721	1.13883	1.932e-05	brown	-	-	-	-	-	-	-
121	ENSMUSG00000044017	Adgrd1	243277	adhesion G protein-coupled receptor D1	5	129.204	-0.380797	0.0112097	#N/A	#N/A	brown	-	-	-	-	-	-	-
122	ENSMUSG00000053054	Adh6a	69117	alcohol dehydrogenase 6A (class V)	3	138.331	0.367052	0.0148905	1.25243	0.238089	greenyellow	-	-	Nonsynonymous SNP	-	-	-	-
123	ENSMUSG00000026457	Adipor1	72674	adiponectin receptor 1	1	134.432	-0.32162	0.0349498	0.314671	0.00579709	brown	-	-	-	-	-	-	-
124	ENSMUSG00000030168	Adipor2	68465	adiponectin receptor 2	6	119.369	-0.30105	0.0494292	-0.0699226	0.644153	magenta	-	-	-	-	-	-	-
125	ENSMUSG00000025236	Adpgk	72141	ADP-dependent glucokinase	9	59.3138	-0.327401	0.0315705	0.147437	0.317321	brown	yes	-	Nonsynonymous SNP	-	-	-	-
126	ENSMUSG00000002844	Adprh	11544	ADP-ribosylarginine hydrolase	16	38.4454	-0.301337	0.049198	0.791188	6.24128e-05	brown	-	-	-	-	-	-	-
127	ENSMUSG00000020910	Adprm	66358	ADP-ribose/CDP-alcohol diphosphatase, manganese dependent	11	67.2284	0.320537	0.0356144	#N/A	#N/A	blue	-	-	-	-	-	-	-
128	ENSMUSG00000050541	Adra1b	11548	adrenergic receptor, alpha 1b	11	43.7759	-0.326299	0.0321933	0.735421	0.00363983	brown	-	-	-	-	-	-	-
129	ENSMUSG00000015961	Adss	11566	adenylosuccinate synthetase, non muscle	1	177.763	0.371589	0.0135774	-0.315963	0.0160707	blue	-	-	-	-	-	-	-
130	ENSMUSG00000044811	AF251705	140497	cDNA sequence AF251705	11	115.135	-0.322421	0.0344644	1.25891	6.24335e-20	greenyellow	-	-	Nonsynonymous SNP	-	-	-	-
131	ENSMUSG00000031521	Aga	11593	aspartylglucosaminidase	8	53.5232	0.334904	0.027587	0.0517718	0.8345	blue	-	yes	-	-	-	-	-
132	ENSMUSG00000025422	Agap2	216439	ArfGAP with GTPase domain, ankyrin repeat and PH domain 2	10	127.642	-0.347904	0.021666	0.889355	0.000204069	brown	yes	-	Nonsynonymous SNP	-	-	-	-
133	ENSMUSG00000042410	Agps	228061	alkylglycerone phosphate synthase	2	75.8948	0.378513	0.0117617	-0.421553	0.0031086	blue	-	-	-	-	-	-	-
134	ENSMUSG00000005705	Agrp	11604	agouti related protein	8	105.567	-0.375822	0.0124414	1.06444	0.347786	magenta	-	-	-	-	-	-	-
135	ENSMUSG00000021557	Agtpbp1	67269	ATP/GTP binding protein 1 (cytosolic carboxypeptidase 1, Purkinje cell degeneration, nervous system nuclear protein induced by axotomy protein 1)	13	59.4499	0.333494	0.0283027	-0.262057	0.0172335	blue	-	-	-	-	-	-	-
136	ENSMUSG00000035875	AI182371	98870	expressed sequence AI182371	2	35.082	0.325536	0.0326301	0.122466	0.741671	blue	-	yes	-	-	-	-	-
137	ENSMUSG00000031534	AI316807	102032	expressed sequence AI316807	8	22.4632	0.348013	0.0216211	-0.308571	0.115621	greenyellow	yes	-	-	-	-	-	-
138	ENSMUSG00000062753	AI413582	106672	expressed sequence AI413582	17	27.5638	-0.318194	0.0370868	1.63024	4.19387e-10	magenta	-	-	-	-	-	-	-
139	ENSMUSG00000046312	AI464131	329828	expressed sequence AI464131	4	41.4959	0.330517	0.0298629	-0.604924	0.000170614	salmon	-	-	-	-	-	-	-
140	ENSMUSG00000042901	Aida	108909	axin interactor, dorsalization associated	1	181.367	0.339872	0.0251844	1.2155	9.15737e-10	blue	-	yes	-	-	-	-	-
141	ENSMUSG00000039546	Ajap1	230959	adherens junction associated protein 1	4	154	-0.300725	0.0496912	0.776112	0.124062	green	-	-	-	-	-	-	-
142	ENSMUSG00000059708	Akap17b	338351	A kinase (PRKA) anchor protein 17B	X	39.2587	0.312101	0.0411496	-0.622711	0.000424957	blue	-	-	-	-	-	-	-
143	ENSMUSG00000030344	Akap3	11642	A kinase (PRKA) anchor protein 3	6	126.867	-0.333772	0.0281604	-0.551993	NA	brown	-	yes	-	-	-	-	-
144	ENSMUSG00000040407	Akap9	100986	A kinase (PRKA) anchor protein (yotiao) 9	5	4.08	0.354976	0.0189148	-0.547559	0.00412989	blue	-	-	Nonsynonymous SNP	-	-	-	-
145	ENSMUSG00000028291	Akirin2	433693	akirin 2	4	34.566	0.338072	0.0260341	-0.354899	0.00262915	greenyellow	-	-	-	-	-	-	-
146	ENSMUSG00000039158	Akna	100182	AT-hook-containing transcription factor	4	63.3674	-0.36883	0.0143638	0.565723	0.000416742	brown	-	-	-	-	-	-	-
147	ENSMUSG00000029762	Akr1b8	14187	aldo-keto reductase family 1, member B8	6	34.3681	0.338194	0.0259758	0.469462	0.000457833	blue	-	-	-	-	-	-	-
148	ENSMUSG00000054757	Akr1c20	116852	aldo-keto reductase family 1, member C20	13	4.48713	-0.310819	0.0420488	NA	NA	pink	-	-	-	-	-	-	-
149	ENSMUSG00000021210	Akr1c6	83702	aldo-keto reductase family 1, member C6 (homolog to human AKR1C4)	13	4.45722	-0.325995	0.0323665	NA	NA	pink	-	-	-	-	-	-	-
150	ENSMUSG00000038641	Akr1d1	208665	aldo-keto reductase family 1, member D1	6	37.5681	-0.3521	0.0199963	-0.306039	NA	pink	-	-	-	-	-	-	-
151	ENSMUSG00000011096	Akt1s1	67605	AKT1 substrate 1 (proline-rich)	7	44.8552	-0.342264	0.0240904	0.227057	0.486008	brown	-	-	Nonsynonymous SNP	-	-	-	-
152	ENSMUSG00000035936	Aldh5a1	214579	aldhehyde dehydrogenase family 5, subfamily A1	13	24.9411	0.328318	0.03106	-0.9892	1.2735e-14	greenyellow	-	-	-	-	-	-	-
153	ENSMUSG00000039427	Alg1	208211	asparagine-linked glycosylation 1 homolog (yeast, beta-1,4-mannosyltransferase)	16	5.24461	-0.321847	0.0348114	0.274143	0.0332276	brown	-	-	-	-	-	-	-
154	ENSMUSG00000039887	Alg14	66789	asparagine-linked glycosylation 14 homolog (yeast)	3	121.364	0.351028	0.0204124	-0.0220569	0.932984	greenyellow	-	-	Nonsynonymous SNP	-	-	-	-
155	ENSMUSG00000079036	Alkbh1	211064	alkB, alkylation repair homolog 1 (E. coli)	12	87.4385	-0.330878	0.0296697	0.514118	0.0014016	green	-	-	-	-	-	-	-
156	ENSMUSG00000039754	Alkbh4	72041	alkylation repair homolog 4 (E. coli) (Alkbh4)	5	136.141	-0.306957	0.0448525	0.302289	0.30273	brown	-	-	-	-	-	-	-
157	ENSMUSG00000020891	Alox8	11688	arachidonate 8-lipoxygenase	11	69.1841	-0.360233	0.017064	-0.576593	0.609293	brown	-	-	-	-	-	-	-
158	ENSMUSG00000072295	Als2cr11	73463	amyotrophic lateral sclerosis 2 (juvenile) chromosome region, candidate 11 (human)	1	59.0507	-0.331667	0.029252	0.800136	NA	pink	-	-	Nonsynonymous SNP	-	-	-	-
159	ENSMUSG00000075232	Amd1	11702	adenosylmethionine decarboxylase 1	10	40.2902	0.320366	0.0357202	0.26245	0.370831	blue	-	-	-	-	-	-	-
160	ENSMUSG00000036820	Amdhd2	245847	amidohydrolase domain containing 2	17	24.156	-0.33055	0.0298449	0.718101	0.00103945	brown	-	-	-	-	-	-	-
161	ENSMUSG00000041915	Ammecr1l	225339	AMME chromosomal region gene 1-like	18	31.7586	-0.321896	0.0347821	-0.0799339	0.725929	green	-	-	-	-	-	-	-
162	ENSMUSG00000005686	Ampd3	11717	AMP deaminase 3	7	110.808	-0.308216	0.0439219	0.796505	0.000217153	green	-	-	-	-	-	-	-
163	ENSMUSG00000035048	Anapc13	69010	anaphase promoting complex subunit 13	9	102.634	0.353152	0.0195949	0.00433891	0.991379	greenyellow	-	-	-	-	-	-	-
164	ENSMUSG00000026965	Anapc2	99152	anaphase promoting complex subunit 2	2	25.2855	0.313879	0.0399289	-0.253638	0.0176209	greenyellow	-	-	-	-	-	-	-
165	ENSMUSG00000029466	Anapc7	56317	anaphase promoting complex subunit 7	5	122.443	0.303697	0.0473337	-0.092758	0.586904	greenyellow	-	-	-	-	-	-	-
166	ENSMUSG00000038742	Angptl6	70726	angiopoietin-like 6	9	20.8739	-0.304996	0.0463325	0.248896	0.752209	green	-	-	-	-	-	-	-
167	ENSMUSG00000022265	Ank	11732	progressive ankylosis	15	27.5947	0.326464	0.0320995	-0.307632	0.0120036	greenyellow	-	-	Nonsynonymous SNP	-	-	-	-
168	ENSMUSG00000034212	Ankmy1	241158	ankyrin repeat and MYND domain containing 1	1	92.8702	0.317386	0.0376061	-0.313593	0.24924	purple	-	-	-	-	-	-	-
169	ENSMUSG00000036188	Ankmy2	217473	ankyrin repeat and MYND domain containing 2	12	36.1881	0.320385	0.0357085	-0.455945	6.81057e-05	blue	-	yes	-	-	-	-	-
170	ENSMUSG00000034647	Ankrd12	106585	ankyrin repeat domain 12	17	65.986	0.329327	0.0305059	-0.623432	1.82832e-06	blue	-	-	-	-	-	-	-
171	ENSMUSG00000054708	Ankrd24	70615	ankyrin repeat domain 24	10	81.6463	-0.30137	0.0491716	-0.801787	0.000794288	magenta	-	-	-	-	-	-	-
172	ENSMUSG00000057766	Ankrd29	225187	ankyrin repeat domain 29	18	12.2545	0.308602	0.0436406	-0.403879	0.0285305	blue	-	-	-	-	-	-	-
173	ENSMUSG00000020864	Ankrd40	71452	ankyrin repeat domain 40	11	94.3416	0.35469	0.01902	-0.182202	0.313192	greenyellow	-	-	-	-	-	-	-
174	ENSMUSG00000044835	Ankrd45	73844	ankyrin repeat domain 45	1	161.168	0.350261	0.0207145	-1.10044	8.02379e-07	purple	-	yes	-	-	-	-	-
175	ENSMUSG00000037949	Ano10	102566	anoctamin 10	9	122.267	0.303949	0.0471384	0.0845045	0.590249	purple	-	-	-	-	-	-	-
176	ENSMUSG00000034107	Ano7	404545	anoctamin 7	1	91.4773	-0.359684	0.0172497	0.00188346	0.998711	brown	-	-	-	-	-	-	-
177	ENSMUSG00000034863	Ano8	382014	anoctamin 8	8	68.9521	-0.300416	0.0499415	-0.241226	0.286579	magenta	-	-	-	-	-	-	-
178	ENSMUSG00000029338	Antxr2	71914	anthrax toxin receptor 2	5	97.885	0.344615	0.0230539	-1.05333	9.47003e-23	blue	-	-	-	-	-	-	-
179	ENSMUSG00000021866	Anxa11	11744	annexin A11	14	26.1655	-0.346425	0.0222812	-0.178125	0.2212	brown	-	-	-	-	-	-	-
180	ENSMUSG00000027712	Anxa5	11747	annexin A5	3	36.4492	0.360116	0.0171032	-0.0131103	0.950491	blue	-	-	-	-	-	-	-
181	ENSMUSG00000018340	Anxa6	11749	annexin A6	11	54.991	0.320703	0.0355117	0.0378921	0.868303	greenyellow	-	-	-	-	-	-	-
182	ENSMUSG00000078651	Aoc2	237940	amine oxidase, copper containing 2 (retina-specific)	11	101.329	-0.328452	0.0309856	0.527548	0.0551798	green	-	-	-	-	-	-	-
183	ENSMUSG00000040701	Ap1g2	11766	adaptor protein complex AP-1, gamma 2 subunit	14	55.1046	-0.302282	0.0484446	0.717477	4.14387e-08	brown	-	-	-	-	-	-	-
184	ENSMUSG00000004849	Ap1s1	11769	adaptor protein complex AP-1, sigma 1 (clathrin coat assembly complex)	5	137.037	-0.350551	0.0205995	0.382645	0.00807491	brown	-	-	-	-	-	-	-
185	ENSMUSG00000063801	Ap3s2	11778	adaptor-related protein complex 3, sigma 2 subunit	7	79.8778	-0.349313	0.021093	-0.274553	0.0900134	brown	-	-	-	-	-	-	-
186	ENSMUSG00000010911	Apip	56369	APAF1 interacting protein	2	103.083	-0.361676	0.016583	0.505852	0.0350371	green	-	-	-	-	-	-	-
187	ENSMUSG00000044338	Aplnr	23796	apelin receptor	2	85.2972	0.31046	0.042303	-1.51641	1.10169e-12	salmon	-	-	-	-	-	-	-
188	ENSMUSG00000032080	Apoa4	11808	apolipoprotein A-IV	9	46.2433	-0.381435	0.0110595	-0.387173	NA	magenta	-	-	-	-	-	-	-
189	ENSMUSG00000020609	Apob	238055	apolipoprotein B	12	8.01594	0.345036	0.0228723	-0.534011	0.174579	blue	-	-	-	-	-	-	-
190	ENSMUSG00000042759	Apobr	171504	apolipoprotein B receptor	7	119.444	-0.301056	0.0494244	0.952276	0.000112276	brown	-	-	-	-	-	-	-
191	ENSMUSG00000033576	Apol6	71939	apolipoprotein L, 6	15	77.0567	-0.331066	0.0295698	2.32983	6.10584e-16	brown	-	-	-	-	-	-	-
192	ENSMUSG00000042797	Aqp11	66333	aquaporin 11	7	97.729	0.370578	0.0138611	-0.498303	0.317591	salmon	-	-	Nonsynonymous SNP	-	-	-	-
193	ENSMUSG00000024451	Arap3	106952	ArfGAP with RhoGAP domain, ankyrin repeat and PH domain 3	18	37.813	-0.37939	0.0115472	-0.424668	0.00497059	brown	-	yes	Nonsynonymous SNP	-	-	-	-
194	ENSMUSG00000038671	Arfrp1	76688	ADP-ribosylation factor related protein 1	2	181.358	-0.310657	0.0421631	0.281927	0.0792787	magenta	-	-	-	-	-	-	-
195	ENSMUSG00000030766	Arhgap17	70497	Rho GTPase activating protein 17	7	123.279	-0.381767	0.0109819	0.334809	0.001404	brown	-	-	-	-	-	-	-
196	ENSMUSG00000039031	Arhgap18	73910	Rho GTPase activating protein 18	10	26.9182	0.320948	0.0353608	-0.501497	4.67548e-05	blue	-	-	-	-	-	-	-
197	ENSMUSG00000031389	Arhgap4	171207	Rho GTPase activating protein 4	X	73.9069	-0.30076	0.0496631	0.670089	0.000843986	brown	-	-	-	-	-	-	-
198	ENSMUSG00000025132	Arhgdia	192662	Rho GDP dissociation inhibitor (GDI) alpha	11	120.579	-0.31651	0.0381762	0.617583	0.000967971	brown	-	-	-	-	-	-	-
199	ENSMUSG00000073433	Arhgdig	14570	Rho GDP dissociation inhibitor (GDI) gamma	17	26.1993	0.323546	0.0337929	-0.0841828	0.721746	purple	-	-	-	-	-	-	-
200	ENSMUSG00000032875	Arhgef17	207212	Rho guanine nucleotide exchange factor (GEF) 17	7	100.872	-0.366955	0.0149198	-0.182104	0.137341	brown	-	-	Nonsynonymous SNP	-	-	-	-
201	ENSMUSG00000004562	Arhgef40	268739	Rho guanine nucleotide exchange factor (GEF) 40	14	52.0056	-0.300887	0.0495599	-0.354937	0.0361656	brown	-	-	Nonsynonymous SNP	-	-	-	-
202	ENSMUSG00000031133	Arhgef6	73341	Rac/Cdc42 guanine nucleotide exchange factor (GEF) 6	X	57.2317	0.329089	0.0306356	-0.386161	0.00383445	blue	-	-	-	-	-	-	-
203	ENSMUSG00000031511	Arhgef7	54126	Rho guanine nucleotide exchange factor (GEF7)	8	11.8268	-0.336489	0.0268009	0.180556	0.0560601	brown	-	-	-	-	-	-	-
204	ENSMUSG00000066224	Arid3c	550619	AT rich interactive domain 3C (BRIGHT-like)	4	41.7831	-0.314596	0.0394449	0.326774	NA	brown	-	-	-	-	-	-	-
205	ENSMUSG00000048118	Arid4a	238247	AT rich interactive domain 4A (Rbp1 like)	12	71.0171	0.34356	0.0235144	-0.500316	0.00349657	blue	-	-	-	-	-	-	-
206	ENSMUSG00000025870	Arl10	56795	ADP-ribosylation factor-like 10	13	54.5835	-0.321488	0.03503	0.19295	0.379008	magenta	-	yes	-	-	-	-	-
207	ENSMUSG00000035199	Arl6ip5	65106	ADP-ribosylation factor-like 6 interacting protein 5	6	97.2328	0.336339	0.0268747	0.365675	0.000680149	greenyellow	-	-	-	-	-	-	-
208	ENSMUSG00000033436	Armcx2	67416	armadillo repeat containing, X-linked 2	X	134.804	-0.30903	0.043329	-0.162778	0.15773	brown	-	yes	-	-	-	-	-
209	ENSMUSG00000050394	Armcx6	278097	armadillo repeat containing, X-linked 6	X	134.749	0.344623	0.0230504	-0.109502	0.700063	greenyellow	-	-	-	-	-	-	-
210	ENSMUSG00000015522	Arnt	11863	aryl hydrocarbon receptor nuclear translocator	3	95.4946	-0.317359	0.0376238	0.0246156	0.861515	green	-	yes	-	-	-	-	-
211	ENSMUSG00000026972	Arrdc1	215705	arrestin domain containing 1	2	24.9258	-0.312864	0.0406224	-0.13985	0.466178	brown	-	-	Nonsynonymous SNP	-	-	-	-
212	ENSMUSG00000002910	Arrdc2	70807	arrestin domain containing 2	8	70.8353	-0.381547	0.0110334	0.417097	0.00169598	brown	-	-	Nonsynonymous SNP	-	-	-	-
213	ENSMUSG00000042659	Arrdc4	66412	arrestin domain containing 4	7	68.7426	0.311014	0.041911	0.124952	0.219599	greenyellow	-	-	-	-	-	-	-
214	ENSMUSG00000073380	Arrdc5	76920	arrestin domain containing 5	17	56.2945	-0.324454	0.033258	NA	NA	green	-	-	-	-	-	-	-
215	ENSMUSG00000022620	Arsa	11883	arylsulfatase A	15	89.4726	-0.342143	0.0241447	0.317105	0.0117024	brown	yes	-	-	-	-	-	-
216	ENSMUSG00000046561	Arsj	271970	arylsulfatase J	3	126.44	-0.326736	0.0319449	0.116474	0.567188	brown	yes	-	Nonsynonymous SNP	-	-	-	-
217	ENSMUSG00000028539	Artn	11876	artemin	4	117.928	-0.36812	0.0145723	1.36352	1.08731e-05	brown	yes	-	-	-	-	-	-
218	ENSMUSG00000035277	Arx	11878	aristaless related homeobox gene (Drosophila)	X	93.298	-0.346637	0.0221922	0.703684	NA	pink	-	-	-	-	-	-	-
219	ENSMUSG00000003559	As3mt	57344	arsenic (+3 oxidation state) methyltransferase	19	46.7409	0.380628	0.0112498	-0.323473	0.0116284	greenyellow	yes	-	Nonsynonymous SNP	-	-	-	-
220	ENSMUSG00000031591	Asah1	11886	N-acylsphingosine amidohydrolase 1	8	41.3746	0.337481	0.0263186	0.347661	0.0998345	blue	-	-	-	-	-	-	-
221	ENSMUSG00000020884	Asgr1	11889	asialoglycoprotein receptor 1	11	70.0575	0.376448	0.0122803	-2.71716	2.41826e-12	purple	-	-	-	-	-	-	-
222	ENSMUSG00000093806	Asmt	107626	acetylserotonin O-methyltransferase (pseudoautosomal region, PAR1, Chr X and Chr Y)	X	170.673	-0.30314	0.047769	0.162566	NA	brown	-	-	-	-	-	-	-
223	ENSMUSG00000028207	Asph	65973	aspartate-beta-hydroxylase	4	9.48453	0.306701	0.0450433	-0.535606	3.34359e-07	blue	-	-	-	-	-	-	-
224	ENSMUSG00000029348	Asphd2	72898	aspartate beta-hydroxylase domain containing 2	5	112.394	-0.357011	0.0181793	-0.118611	0.909789	brown	-	-	-	-	-	-	-
225	ENSMUSG00000021388	Aspn	66695	asporin	13	49.5671	0.302502	0.0482709	-1.04866	1.01335e-07	blue	-	-	-	-	-	-	-
226	ENSMUSG00000032567	Aste1	66595	asteroid homolog 1 (Drosophila)	9	105.405	-0.346737	0.0221504	0.172923	0.325705	green	-	-	Nonsynonymous SNP	-	-	-	-
227	ENSMUSG00000026587	Astn1	11899	astrotactin 1	1	158.692	-0.338562	0.0258005	-0.608643	0.281262	green	-	yes	Nonsynonymous SNP	-	-	-	-
228	ENSMUSG00000010796	Asz1	74068	ankyrin repeat, SAM and basic leucine zipper domain containing 1	6	18.0511	0.313167	0.0404144	-0.079728	0.956001	purple	-	-	-	-	-	-	-
229	ENSMUSG00000027104	Atf2	11909	activating transcription factor 2	2	73.8189	0.302129	0.0485663	-0.217413	0.0695734	blue	-	-	-	-	-	yes	yes
230	ENSMUSG00000042406	Atf4	11911	activating transcription factor 4 (mitonuclear coordination, integrated stress response)	15	80.2563	-0.343131	0.0237037	0.976903	4.06724e-12	green	-	-	-	-	-	yes	yes
231	ENSMUSG00000026663	Atf6	226641	activating transcription factor 6 (unfolded protein response, endoplasmic reticulum UPRer component)	1	170.705	0.31597	0.0385307	0.146482	0.171879	blue	-	yes	-	-	-	-	-
232	ENSMUSG00000022663	Atg3	67841	autophagy-related 3 (yeast)	16	45.1829	-0.365715	0.0152975	0.289199	0.0684366	green	-	-	-	-	-	-	-
233	ENSMUSG00000028550	Atg4c	242557	autophagy-related 4C (yeast)	4	99.2584	0.334781	0.0276492	-0.343588	0.0323639	blue	-	-	Nonsynonymous SNP	-	-	-	-
234	ENSMUSG00000062031	Athl1	212974	acid trehalase-like 1 (yeast), acid trehalase-like protein 1; mFLJ00228 protein	7	140.947	-0.380066	0.011384	0.582804	6.79639e-08	brown	-	-	-	-	-	-	-
235	ENSMUSG00000036622	Atp13a2	74772	ATPase type 13A2 (lysosomal, Kufor-Rakeb syndrome, Parkinson disease 9)	4	141.007	-0.362164	0.0164231	0.551105	1.66346e-05	brown	-	-	Nonsynonymous SNP	-	-	-	-
236	ENSMUSG00000007097	Atp1a2	98660	ATPase, Na+/K+ transporting, alpha 2 polypeptide (familial basilar, hemiplegic migraine 2)	1	172.276	0.348673	0.0213514	-0.468383	0.000891107	greenyellow	-	-	-	-	-	-	-
237	ENSMUSG00000019943	Atp2b1	67972	ATPase, Ca++ transporting, plasma membrane 1	10	98.9944	0.347753	0.021728	-0.453931	0.000658992	blue	-	-	-	-	-	-	-
238	ENSMUSG00000032570	Atp2c1	235574	ATPase, Ca++ transporting, type 2C, member 1	9	105.412	0.312295	0.0410147	-0.433581	0.00207973	blue	-	-	-	-	-	-	-
239	ENSMUSG00000054894	Atp5s	68055	ATP synthase, H+ transporting, mitochondrial F0 complex, subunit s	12	69.5797	0.373833	0.0129647	-1.07668	3.88496e-07	greenyellow	-	yes	Nonsynonymous SNP	-	-	-	-
240	ENSMUSG00000019302	Atp6v0a1	11975	ATPase, H+ transporting, lysosomal V0 subunit A1	11	101.055	-0.308875	0.043442	-0.0502918	0.66339	brown	-	-	-	-	-	-	-
241	ENSMUSG00000021114	Atp6v1d	73834	ATPase, H+ transporting, lysosomal V1 subunit D	12	78.8431	0.312076	0.0411669	0.160751	0.639297	blue	-	-	-	-	-	-	-
242	ENSMUSG00000019210	Atp6v1e1	11973	ATPase, H+ transporting, lysosomal V1 subunit E1	6	120.795	0.349274	0.0211085	0.683977	0.000183005	blue	-	-	-	-	-	-	-
243	ENSMUSG00000004285	Atp6v1f	66144	ATPase, H+ transporting, lysosomal V1 subunit F	6	29.4704	-0.333417	0.028342	-0.323666	0.110166	brown	-	-	-	-	-	-	-
244	ENSMUSG00000006567	Atp7b	11979	ATPase, Cu++ transporting, beta polypeptide	8	22.0001	0.345201	0.0228014	-0.815954	2.31242e-08	purple	-	-	-	-	-	-	-
245	ENSMUSG00000032409	Atr	245000	ataxia telangiectasia and Rad3 related	9	95.9454	0.306686	0.0450547	-0.4304	0.0222315	blue	-	-	Nonsynonymous SNP	-	-	-	-
246	ENSMUSG00000054843	Atrnl1	226255	attractin like 1	19	58.1331	0.336892	0.0266039	-0.490689	0.000120622	blue	-	-	Nonsynonymous SNP	-	-	-	-
247	ENSMUSG00000021189	Atxn3	110616	ataxin 3	12	101.948	0.325994	0.0323674	-0.614108	0.000203828	blue	-	-	-	-	-	-	-
248	ENSMUSG00000065990	Aurkaip1	66077	aurora kinase A interacting protein 1	4	155.833	-0.361943	0.0164955	0.637927	0.0100101	brown	-	-	Nonsynonymous SNP	-	-	-	-
249	ENSMUSG00000018821	Avpi1	69534	arginine vasopressin-induced 1	19	42.1237	-0.366243	0.0151356	0.772855	0.00247096	magenta	-	-	-	-	-	-	-
250	ENSMUSG00000031390	Avpr2	12000	arginine vasopressin receptor 2	X	73.8935	-0.320891	0.0353958	0.485946	NA	magenta	-	yes	-	-	-	-	-
251	ENSMUSG00000072825	AW555464	217882	centrosomal protein 170B	12	111.484	-0.30578	0.045736	0.149794	0.338399	brown	-	-	-	-	-	-	-
252	ENSMUSG00000050961	AY358078	278676	cDNA sequence AY358078	14	51.1804	-0.379051	0.0116297	0.780389	0.248695	brown	-	yes	Nonsynonymous SNP	-	-	-	-
253	ENSMUSG00000045767	B230219D22Rik	78521	RIKEN cDNA B230219D22 gene	13	55.7033	0.309359	0.0430915	-0.699854	3.52035e-08	blue	-	-	-	-	-	-	-
254	ENSMUSG00000043300	B3galnt1	26879	UDP-GalNAc:betaGlcNAc beta 1,3-galactosaminyltransferase, polypeptide 1	3	69.7703	-0.303471	0.0475096	0.0508358	0.830146	green	-	-	-	-	-	-	-
255	ENSMUSG00000034780	B3galt1	26877	UDP-Gal:betaGlcNAc beta 1,3-galactosyltransferase, polypeptide 1	2	68.12	0.351517	0.0202216	-0.354451	0.224295	blue	yes	-	-	-	-	-	-
256	ENSMUSG00000071649	B3gat3	72727	beta-1,3-glucuronyltransferase 3 (glucuronosyltransferase I)	19	8.92391	-0.362557	0.0162953	0.535128	0.00210994	brown	-	-	-	-	-	-	-
257	ENSMUSG00000074004	B3gnt6	272411	UDP-GlcNAc:betaGal beta-1,3-N-acetylglucosaminyltransferase 6 (core 3 synthase)	7	98.1937	-0.381258	0.0111011	0.696872	0.29736	green	yes	-	Nonsynonymous SNP	-	-	-	-
258	ENSMUSG00000055629	B4galnt4	330671	beta-1 4-N-acetyl-galactosaminyl transferase 4	7	141.069	-0.371554	0.013587	0.656286	0.117407	green	-	-	-	-	-	-	-
259	ENSMUSG00000052423	B4galt3	57370	UDP-Gal:betaGlcNAc beta 1,4-galactosyltransferase, polypeptide 3	1	171.276	-0.334391	0.027846	1.11403	1.74353e-08	brown	-	-	-	-	-	-	-
260	ENSMUSG00000001039	B9d1	27078	B9 protein domain 1	11	61.5128	0.372922	0.0132106	1.0908	0.0100026	purple	-	-	-	yes	-	-	-
261	ENSMUSG00000040605	Bace2	56175	beta-site APP-cleaving enzyme 2	16	97.4389	0.333859	0.028116	-0.704659	3.21434e-07	salmon	-	-	Nonsynonymous SNP	-	-	-	-
262	ENSMUSG00000028782	Bai2	230775	brain-specific angiogenesis inhibitor 2	4	130.022	-0.329117	0.0306205	0.664042	0.0569089	brown	-	yes	-	-	-	-	-
263	ENSMUSG00000024844	Banf1	23825	barrier to autointegration factor 1	19	5.36484	-0.328444	0.0309903	0.692983	0.00040955	brown	-	-	-	-	-	-	-
264	ENSMUSG00000032033	Barx2	12023	BarH-like homeobox 2	9	31.8461	0.356586	0.0183311	-0.213698	0.41941	lightcyan	-	-	-	-	-	-	-
265	ENSMUSG00000040054	Baz2a	116848	bromodomain adjacent to zinc finger domain, 2A	10	128.126	-0.334866	0.0276063	0.10605	0.535967	magenta	-	yes	-	-	-	-	-
266	ENSMUSG00000035759	Bbs10	71769	Bardet-Biedl syndrome 10 (human)	10	111.301	0.312645	0.0407732	-0.672656	0.00572256	blue	-	-	Nonsynonymous SNP	-	-	-	-
267	ENSMUSG00000035919	Bbs9	319845	Bardet-Biedl syndrome 9	9	22.8881	0.353743	0.0193723	-0.389541	0.0193011	purple	-	-	-	-	-	-	-
268	ENSMUSG00000027580	BC006779	229003	cDNA sequence BC006779	2	181.228	-0.316123	0.03843	2.07099	1.95788e-46	green	-	-	Nonsynonymous SNP	-	-	-	-
269	ENSMUSG00000033187	BC016579	212998	cDNA sequence, BC016579	16	45.6269	-0.361599	0.0166086	0.729574	0.260261	green	-	-	Nonsynonymous SNP	-	-	-	-
270	ENSMUSG00000037750	BC017647	216971	cDNA sequence BC017647	11	78.1519	-0.350451	0.0206391	0.181952	0.144549	brown	-	yes	-	-	-	-	-
271	ENSMUSG00000044361	BC024139	271278	cDNA sequence BC024139	15	76.1197	-0.360878	0.0168477	-0.0609364	0.917815	green	-	-	-	-	-	-	-
272	ENSMUSG00000044726	BC030476	239368	cDNA sequence BC030476	15	34.4733	0.316754	0.0380165	-1.80415	0.00264541	purple	-	-	-	-	-	-	-
273	ENSMUSG00000054362	BC055111	242602	cDNA sequence BC055111	4	106.919	-0.313309	0.0403169	-0.194175	NA	green	-	-	-	-	-	-	-
274	ENSMUSG00000070501	BC094916	545384	cDNA sequence BC094916	1	171.591	-0.313362	0.0402807	3.02866	3.60896e-12	green	yes	-	-	-	-	-	-
275	ENSMUSG00000004892	Bcan	12032	brevican	3	87.9879	0.366434	0.0150776	-2.01182	5.74167e-14	purple	-	-	-	-	-	-	-
276	ENSMUSG00000030826	Bcat2	12036	branched chain aminotransferase 2, mitochondrial	7	45.5894	-0.342015	0.0242025	0.604193	0.00329329	brown	-	-	-	-	-	-	-
277	ENSMUSG00000037525	Bcdin3d	75284	BCDIN3 domain containing	15	99.4705	-0.373356	0.013093	-0.246547	0.350316	brown	-	-	Nonsynonymous SNP	-	-	-	-
278	ENSMUSG00000030802	Bckdk	12041	branched chain ketoacid dehydrogenase kinase	7	127.907	-0.308205	0.0439301	0.294922	0.106616	brown	-	-	-	-	-	-	-
279	ENSMUSG00000053820	Bcl2a1c	12046	B-cell leukemia/lymphoma 2 related protein A1c	9	88.7315	-0.333344	0.0283793	0.985639	0.488256	pink	-	-	-	-	-	-	-
280	ENSMUSG00000009112	Bcl2l13	194401	BCL2-like 13	6	120.892	-0.363236	0.0160762	-0.0115348	0.926506	brown	-	-	-	-	-	-	-
281	ENSMUSG00000089682	Bcl2l2	12050	Bcl2-like 2	14	54.8889	-0.308207	0.0439289	-0.22068	0.132778	magenta	-	-	-	-	-	-	-
282	ENSMUSG00000026172	Bcs1l	66821	BCS1-like (yeast)	1	74.592	0.35158	0.0201973	-0.179821	0.42112	greenyellow	-	-	-	-	-	-	-
283	ENSMUSG00000031872	Bean1	65115	brain expressed, associated with Nedd4, 1	8	101.647	-0.314835	0.0392842	1.90932	1.71423e-09	brown	-	yes	-	-	-	-	-
284	ENSMUSG00000042182	Bend6	320705	BEN domain containing 6	1	33.8169	-0.363803	0.0158953	-0.762691	0.0382413	green	-	-	-	-	-	-	-
285	ENSMUSG00000032556	Bfsp2	107993	beaded filament structural protein 2, phakinin	9	103.427	-0.326486	0.0320869	0.297776	0.768958	brown	-	-	-	-	-	-	-
286	ENSMUSG00000042118	Bhmt2	64918	betaine-homocysteine methyltransferase 2	13	93.6565	-0.360811	0.01687	NA	NA	pink	-	-	Nonsynonymous SNP	-	-	-	-
287	ENSMUSG00000004446	Bid	12122	BH3 interacting domain death agonist	6	120.892	-0.377369	0.0120466	1.29532	9.23425e-10	brown	-	-	-	-	-	-	-
288	ENSMUSG00000038840	Birc7	329581	baculoviral IAP repeat-containing 7 (livin)	2	180.934	-0.351094	0.0203864	-0.161651	NA	green	-	-	-	-	-	-	-
289	ENSMUSG00000032179	Bmp5	12160	bone morphogenetic protein 5	9	75.8937	0.352134	0.0199833	-0.468138	0.00151118	blue	-	-	-	-	-	-	-
290	ENSMUSG00000030138	Bms1	213895	BMS1 homolog, ribosome assembly protein (yeast)	6	118.384	0.3553	0.0187962	-0.109429	0.558987	blue	-	-	Nonsynonymous SNP	-	-	-	-
291	ENSMUSG00000024191	Bnip1	224630	BCL2/adenovirus E1B interacting protein 1, NIP1	17	26.791	0.343085	0.0237244	0.846763	0.00163434	greenyellow	-	-	-	-	-	-	-
292	ENSMUSG00000078566	Bnip3	12176	BCL2/adenovirus E1B interacting protein 1, NIP3	7	138.891	-0.318357	0.0369833	0.417347	0.349868	green	-	yes	-	-	-	-	-
293	ENSMUSG00000027481	Bpifb2	66557	BPI fold containing family B, member 2	2	154.049	-0.344091	0.0232816	0.155339	NA	pink	-	-	-	-	-	-	-
294	ENSMUSG00000074665	Bpifb4	381399	BPI fold containing family B, member 4	2	154.118	-0.30889	0.043431	-0.119164	NA	pink	-	-	Nonsynonymous SNP	-	-	-	-
295	ENSMUSG00000068009	Bpifb6	228796	BPI fold containing family B, member 6	2	154.075	-0.333301	0.0284017	1.3303	NA	pink	-	-	-	-	-	-	-
296	ENSMUSG00000063952	Brpf3	268936	bromodomain and PHD finger containing, 3	17	28.6776	-0.363034	0.0161412	0.325339	0.0148918	magenta	-	-	-	-	-	-	-
297	ENSMUSG00000040859	Bsdc1	100383	BSD domain containing 1	4	129.488	-0.377083	0.0121188	0.249637	0.164145	brown	-	-	-	-	-	-	-
298	ENSMUSG00000028392	Bspry	192120	B-box and SPRY domain containing	4	62.497	0.379048	0.0116304	-0.174447	0.37622	salmon	-	-	-	-	-	-	-
299	ENSMUSG00000082361	Btc	12223	betacellulin, epidermal growth factor family member	5	91.3577	0.309171	0.043227	0.0899911	0.771456	blue	-	-	-	-	-	-	-
300	ENSMUSG00000020490	Btnl10	192194	butyrophilin-like 10	11	59.1046	-0.311789	0.041367	-0.994006	NA	brown	-	-	Nonsynonymous SNP	-	-	-	-
301	ENSMUSG00000027379	Bub1	12235	budding uninhibited by benzimidazoles 1 homolog (S. cerevisiae)	2	127.803	0.306985	0.0448313	-0.558178	0.0116623	blue	-	-	Nonsynonymous SNP	-	-	-	-
302	ENSMUSG00000061535	C1qtnf7	109323	C1q and tumor necrosis factor related protein 7	5	43.6163	0.355146	0.0188524	-0.811089	4.74117e-07	blue	-	-	-	-	-	-	-
303	ENSMUSG00000071347	C1qtnf9	239126	C1q and tumor necrosis factor related protein 9	14	60.7808	-0.315543	0.0388128	-0.530832	0.134222	green	-	-	-	-	-	-	-
304	ENSMUSG00000047248	C2cd3	277939	C2 calcium-dependent domain containing 3	7	100.47	0.347915	0.0216612	-0.165001	0.16382	purple	-	-	Nonsynonymous SNP	yes	-	-	-
305	ENSMUSG00000047990	C2cd4a	244911	C2 calcium-dependent domain containing 4A	9	67.9827	0.345072	0.0228567	1.77075	0.0790848	lightcyan	-	yes	Nonsynonymous SNP	-	-	-	-
306	ENSMUSG00000006423	C330007P06Rik	77644	RIKEN cDNA C330007P06 gene	X	36.8398	0.334715	0.0276822	-0.554262	0.0316764	blue	-	-	-	-	-	-	-
307	ENSMUSG00000024592	C330018D20Rik	77422	RIKEN cDNA C330018D20 gene	18	56.9624	0.327919	0.031281	-0.195607	0.434156	blue	-	-	-	-	-	-	-
308	ENSMUSG00000065952	C330021F23Rik	546049	RIKEN cDNA C330021F23 gene	8	3.59009	-0.3392	0.0254987	-3.49135	0.00931792	brown	-	-	-	-	-	-	-
309	ENSMUSG00000040552	C3ar1	12267	complement component 3a receptor 1 (anaphylatoxin chemotactic receptor)	6	122.849	-0.347492	0.0218357	2.81082	1.24561e-40	green	-	-	-	-	-	-	-
310	ENSMUSG00000062619	C6orf226	67101	human chromosome 6 open reading frame 226 protein	17	46.7733	-0.368607	0.0144289	#N/A	#N/A	magenta	-	-	-	-	-	-	-
311	ENSMUSG00000015083	C8g	69379	complement component 8, gamma subunit	2	25.4987	0.363357	0.0160375	-0.505647	0.447021	blue	-	-	Nonsynonymous SNP	-	-	-	-
312	ENSMUSG00000074829	CAAA01180111.1	630836	RIKEN cDNA 2010315B03 gene	9	124.293	0.325289	0.0327727	#N/A	#N/A	blue	-	-	Nonsynonymous SNP	-	-	-	-
313	ENSMUSG00000020196	Cabin1	104248	calcineurin binding protein 1	10	75.6469	-0.342759	0.0238693	0.224595	0.0991741	brown	-	yes	-	-	-	-	-
314	ENSMUSG00000005649	Cabp5	29865	calcium binding protein 5	7	13.4084	-0.303035	0.0478509	NA	NA	pink	-	-	-	-	-	-	-
315	ENSMUSG00000034656	Cacna1a	12286	calcium channel, voltage-dependent, P/Q type, alpha 1A subunit	8	84.5188	-0.338783	0.0256958	-0.602321	0.00145153	brown	-	-	-	-	-	yes	-
316	ENSMUSG00000015968	Cacna1d	12289	calcium channel, voltage-dependent, L type, alpha 1D subunit	14	30.0423	-0.30703	0.0447976	-0.259578	0.0699698	green	-	-	-	-	-	yes	-
317	ENSMUSG00000004110	Cacna1e	12290	calcium channel, voltage-dependent, R type, alpha 1E subunit	1	154.396	-0.319746	0.0361058	-1.02352	5.26319e-05	magenta	-	-	Nonsynonymous SNP	-	-	yes	-
318	ENSMUSG00000020866	Cacna1g	12291	calcium channel, voltage-dependent, T type, alpha 1G subunit	11	94.4086	-0.372308	0.0133786	0.0301959	0.909643	brown	-	-	-	-	-	yes	-
319	ENSMUSG00000040118	Cacna2d1	12293	calcium channel, voltage-dependent, alpha2/delta subunit 1	5	16.371	0.341125	0.0246065	-0.886235	3.56126e-09	blue	-	-	-	-	-	yes	-
320	ENSMUSG00000003352	Cacnb3	12297	calcium channel, voltage-dependent, beta 3 subunit	15	98.6435	-0.328918	0.0307291	0.645128	9.1719e-06	brown	-	-	-	-	-	yes	-
321	ENSMUSG00000032076	Cadm1	54725	cell adhesion molecule 1 (immunoglobulin superfamily, member 4A)	9	47.8507	0.316472	0.0382012	-1.22462	1.42538e-19	midnightblue	-	-	-	-	-	-	-
322	ENSMUSG00000054793	Cadm4	260299	cell adhesion molecule 4	7	24.5041	-0.304011	0.0470906	-0.0720149	0.772511	brown	-	-	-	-	-	-	-
323	ENSMUSG00000006056	Calcoco2	76815	calcium binding and coiled-coil domain 2	11	96.0999	0.331872	0.0291441	-1.03541	0.0524482	purple	-	-	-	-	-	-	-
324	ENSMUSG00000019370	Calm3	12315	calmodulin 3	7	16.9155	-0.34714	0.0219819	0.666648	0.000257708	brown	-	-	-	-	-	-	-
325	ENSMUSG00000033765	Calm4	80796	calmodulin 4	13	3.83831	0.352661	0.0197813	-0.554991	0.391255	lightcyan	-	-	-	-	-	-	-
326	ENSMUSG00000063130	Calml3	70405	calmodulin-like 3	13	3.80321	0.324407	0.0332855	0.11046	0.64099	lightcyan	-	yes	-	-	-	-	-
327	ENSMUSG00000025468	Caly	68566	calcyon neuron-specific vesicular protein	7	132.878	-0.313474	0.0402046	1.26731	0.409471	brown	-	-	-	-	-	-	-
328	ENSMUSG00000030272	Camk1	52163	calcium/calmodulin-dependent protein kinase I	6	113.334	-0.366753	0.0149809	0.217893	0.0702695	green	-	-	-	-	-	-	-
329	ENSMUSG00000039145	Camk1d	227541	calcium/calmodulin-dependent protein kinase 1D	2	5.29511	0.340468	0.0249082	-0.349579	0.0109972	greenyellow	-	-	-	-	-	-	-
330	ENSMUSG00000024617	Camk2a	12322	calcium/calmodulin-dependent protein kinase II alpha	18	60.9877	-0.307687	0.0443111	-1.01747	1.26268e-06	brown	-	-	-	-	-	-	-
331	ENSMUSG00000051146	Camk2n2	73047	calcium/calmodulin-dependent protein kinase II inhibitor 2	16	20.6193	-0.34266	0.0239132	1.30356	2.60855e-06	brown	-	-	-	-	-	-	-
332	ENSMUSG00000041570	Camsap2	67886	calmodulin regulated spectrin-associated protein family, member 2	1	134.372	0.342299	0.024075	-0.320323	0.00848707	blue	-	-	Nonsynonymous SNP	-	-	-	-
333	ENSMUSG00000014592	Camta1	100072	calmodulin binding transcription activator 1	4	151.06	0.306077	0.0455117	-0.560095	3.17512e-05	blue	-	yes	Nonsynonymous SNP	-	-	-	-
334	ENSMUSG00000028745	Capzb	12345	capping protein (actin filament) muscle Z-line, beta	4	139.28	-0.357334	0.018065	0.357405	0.0202312	green	-	-	-	-	-	-	-
335	ENSMUSG00000041849	Card6	239319	caspase recruitment domain family, member 6	15	5.09774	0.351471	0.0202394	-0.244004	0.304718	blue	-	yes	-	-	-	-	-
336	ENSMUSG00000078676	Casc3	192160	cancer susceptibility candidate 3	11	98.8336	-0.31479	0.039315	-0.199227	0.308851	brown	-	-	-	-	-	-	-
337	ENSMUSG00000027326	Casc5	76464	cancer susceptibility candidate 5	2	119.104	0.318751	0.0367325	-0.0254394	0.939395	blue	-	-	Nonsynonymous SNP	-	-	-	-
338	ENSMUSG00000031012	Cask	12361	calcium/calmodulin-dependent serine protein kinase (MAGUK family)	X	13.5215	0.316499	0.0381831	-0.00636494	0.970487	blue	-	-	-	-	-	-	-
339	ENSMUSG00000033597	Caskin1	268932	CASK interacting protein 1	17	24.5	-0.356704	0.0182888	-0.811222	0.0137755	magenta	-	-	Nonsynonymous SNP	-	-	-	-
340	ENSMUSG00000025888	Casp1		caspase 1	9	5.30676	0.37258	0.0133038	1.04855	2.62671e-09	blue	-	-	-	-	-	-	-
341	ENSMUSG00000025887	Casp12	12364	caspase 12	9	5.37268	0.34711	0.0219946	0.618385	0.000475333	blue	-	yes	-	-	-	-	-
342	ENSMUSG00000025076	Casp7	12369	caspase 7	19	56.4418	0.38055	0.0112682	0.757686	9.72402e-06	greenyellow	-	yes	-	-	-	-	yes
343	ENSMUSG00000027187	Cat	12359	catalase	2	103.454	0.335342	0.027368	-1.14207	3.50923e-17	salmon	-	-	Nonsynonymous SNP	-	-	-	-
344	ENSMUSG00000033486	Catsper2	212670	cation channel, sperm associated 2	2	121.394	-0.308908	0.0434175	-0.418601	0.113123	green	yes	-	Nonsynonymous SNP	-	-	-	-
345	ENSMUSG00000021499	Catsper3	76856	cation channel, sperm associated 3	13	55.8089	-0.345169	0.0228151	-1.80292	0.171627	brown	-	-	-	-	-	-	-
346	ENSMUSG00000048003	Catsper4	329954	channel, sperm associated 4	4	134.212	-0.364095	0.0158025	1.33083	0.000548595	green	-	-	-	-	-	-	-
347	ENSMUSG00000047014	Catsperb	271036	catsper channel auxiliary subunit beta	12	100.166	-0.303281	0.0476582	NA	NA	magenta	-	-	-	-	-	-	-
348	ENSMUSG00000040380	Cbln3	56410	cerebellin 3	14	55.8985	-0.348563	0.0213961	0.854095	0.311021	brown	-	-	-	-	-	-	-
349	ENSMUSG00000039648	Ccbl1	70266	cysteine conjugate-beta lyase 1	2	30.2024	0.331668	0.0292514	-0.238272	0.0604027	lightcyan	-	-	-	-	-	-	-
350	ENSMUSG00000063605	Ccdc102a	234582	coiled-coil domain containing 102A	8	94.9029	-0.378424	0.0117837	0.764365	0.0069783	brown	-	yes	-	-	-	-	-
351	ENSMUSG00000020462	Ccdc104	216618	coiled-coil domain containing 104	11	29.2219	0.35236	0.0198966	-0.134519	0.614607	blue	-	-	-	-	-	-	-
352	ENSMUSG00000020482	Ccdc117	104479	coiled-coil domain containing 117	11	5.5289	0.357756	0.017916	-0.162577	0.343147	blue	-	-	-	-	-	-	-
353	ENSMUSG00000031150	Ccdc120	54648	coiled-coil domain containing 120	X	7.7319	-0.364713	0.0156084	0.27815	0.246869	brown	-	-	-	-	-	-	-
354	ENSMUSG00000068114	Ccdc134	76457	coiled-coil domain containing 134	15	82.142	-0.326609	0.0320169	0.468007	0.00432046	magenta	-	-	-	-	-	-	-
355	ENSMUSG00000044033	Ccdc141	545428	coiled-coil domain containing 141	2	77.3239	0.338441	0.025858	-0.664122	4.7666e-08	blue	-	-	-	-	-	-	-
356	ENSMUSG00000064280	Ccdc146	75172	coiled-coil domain containing 146	5	21.817	0.355606	0.0186846	-1.45208	4.74401e-10	blue	-	-	-	-	-	-	-
357	ENSMUSG00000046585	Ccdc147	381229	coiled-coil domain containing 147	19	47.8632	0.377156	0.0121005	-0.921159	0.000492169	purple	-	-	-	-	-	-	-
358	ENSMUSG00000036641	Ccdc148	227933	coiled-coil domain containing 148	2	59.3208	0.349001	0.0212186	-1.15627	0.00151118	greenyellow	-	-	-	-	-	-	-
359	ENSMUSG00000028689	Ccdc163	68394	coiled-coil domain containing 163	4	117.04	-0.3267	0.0319654	-0.336602	0.0862007	magenta	-	-	Nonsynonymous SNP	-	-	-	-
360	ENSMUSG00000052407	Ccdc171	320226	coiled-coil domain containing 171	4	83.743	0.380601	0.0112562	#N/A	#N/A	blue	yes	-	-	-	-	-	-
361	ENSMUSG00000028637	Ccdc30	73332	coiled-coil domain containing 30	4	119.72	0.34015	0.0250552	-0.71154	0.0427317	purple	-	yes	Nonsynonymous SNP	-	-	-	-
362	ENSMUSG00000039977	Ccdc67	234964	coiled-coil domain containing 67	9	15.5612	0.339354	0.0254265	-0.898336	0.00392135	purple	-	-	-	-	-	-	-
363	ENSMUSG00000049588	Ccdc69	52570	coiled-coil domain containing 69	11	55.0524	0.347465	0.0218469	0.0677926	0.845847	greenyellow	-	-	-	-	-	-	-
364	ENSMUSG00000021371	Ccdc90a	76137	coiled-coil domain containing 90A	13	43.5487	0.320718	0.0355024	0.0180022	0.887784	greenyellow	-	-	-	-	-	-	-
365	ENSMUSG00000002608	Ccdc97	52132	coiled-coil domain containing 97	7	25.7116	-0.317191	0.0377326	0.520137	7.25371e-06	brown	-	-	-	-	-	-	-
366	ENSMUSG00000070999	Ccin	442829	calicin	4	43.978	-0.381429	0.0110608	2.23245	0.0144499	green	-	-	-	-	-	-	-
367	ENSMUSG00000071005	Ccl19	24047	chemokine (C-C motif) ligand 19	4	42.7552	-0.332759	0.0286812	NA	NA	brown	yes	-	-	-	-	-	-
368	ENSMUSG00000035385	Ccl2	20296	chemokine (C-C motif) ligand 2	11	82.0365	-0.35884	0.0175389	4.60865	5.34329e-31	green	-	-	-	-	-	-	yes
369	ENSMUSG00000041431	Ccnb1	268697	cyclin B1	13	100.779	0.32149	0.0350291	0.284992	0.660945	blue	-	yes	-	-	-	-	-
370	ENSMUSG00000002068	Ccne1	12447	cyclin E1	7	38.0984	-0.3072	0.0446712	1.54899	1.03125e-12	green	-	-	-	-	-	-	-
371	ENSMUSG00000021258	Ccnk	12454	cyclin K	12	108.203	-0.331315	0.0294379	0.423904	0.00257265	brown	-	-	-	-	-	-	-
372	ENSMUSG00000033904	Ccp110	101565	centriolar coiled coil protein 110	7	111.587	0.345107	0.0228415	#N/A	#N/A	blue	-	-	-	-	-	-	-
373	ENSMUSG00000047898	Ccr4	12773	chemokine (C-C motif) receptor 4	9	114.492	0.308316	0.0438488	1.06772	0.000899208	greenyellow	-	-	-	-	-	-	-
374	ENSMUSG00000079355	Ccrl1	252837	chemokine (C-C motif) receptor-like 1	9	104.098	0.304079	0.0470373	-2.4083	3.24221e-28	greenyellow	-	-	-	-	-	-	-
375	ENSMUSG00000051439	Cd14	12475	CD14 antigen	18	36.7254	-0.308144	0.0439753	1.96729	1.4699e-19	brown	-	-	-	-	-	yes	-
376	ENSMUSG00000028865	Cd164l2	69655	CD164 sialomucin-like 2	4	133.224	-0.332882	0.0286175	0.427021	0.375499	brown	-	-	-	-	-	-	-
377	ENSMUSG00000090176	Cd200r2	271375	Cd200 receptor 2	16	44.9091	-0.306189	0.0454272	1.98359	0.246599	brown	-	-	-	-	-	-	-
378	ENSMUSG00000040197	Cd209e	170780	CD209e antigen	8	3.84803	-0.301675	0.0489274	-0.632686	0.423624	green	-	yes	-	-	-	-	-
379	ENSMUSG00000034028	Cd226	225825	CD226 antigen	18	89.2695	0.301382	0.0491618	0.236411	0.409183	blue	-	-	-	-	-	-	-
380	ENSMUSG00000030336	Cd27	21940	CD antigen 27	6	125.233	-0.336084	0.0270002	0.273875	0.3172	green	-	yes	-	-	-	-	-
381	ENSMUSG00000002944	Cd36	12491	CD36 antigen -verified: bad probe (low expression level)	5	17.7825	0.346763	0.0221392	-0.771226	0.00046262	blue	-	-	-	-	-	-	-
382	ENSMUSG00000032094	Cd3d	12500	CD3 antigen, delta polypeptide	9	44.9863	0.326733	0.0319468	1.01097	0.0087159	purple	-	-	-	-	-	-	-
383	ENSMUSG00000047649	Cd3eap	70333	CD3E antigen, epsilon polypeptide associated protein	7	18.7735	-0.332077	0.0290365	0.319854	0.266161	brown	-	-	-	-	-	-	-
384	ENSMUSG00000002033	Cd3g	12502	CD3 antigen, gamma polypeptide	9	44.9735	0.363506	0.0159897	0.599267	0.0146115	greenyellow	-	-	-	-	-	-	-
385	ENSMUSG00000005087	Cd44	12505	CD44 antigen (Indian blood group)	2	102.813	-0.379378	0.0115499	0.59377	0.00014462	green	-	-	Nonsynonymous SNP	-	-	-	-
386	ENSMUSG00000016493	Cd46	17221	CD46 antigen, complement regulatory protein	1	193.216	0.381026	0.0111556	-0.426974	0.252016	blue	-	-	-	-	-	-	-
387	ENSMUSG00000018774	Cd68	12514	CD68 antigen	11	69.6643	-0.329413	0.0304589	1.83567	3.15158e-48	brown	-	-	Nonsynonymous SNP	-	-	-	-
388	ENSMUSG00000037706	Cd81	12520	CD 81 antigen	7	143.068	-0.349034	0.0212052	-0.181507	0.140911	green	-	-	-	-	-	-	-
389	ENSMUSG00000039128	Cdc123	98828	cell division cycle 123 homolog (S. cerevisiae)	2	5.79471	0.306811	0.044961	-0.15655	0.188594	blue	-	-	-	-	-	-	-
390	ENSMUSG00000032477	Cdc25a	12530	cell division cycle 25 homolog A (S. pombe)	9	109.893	-0.334427	0.0278276	0.206395	0.157757	brown	-	-	Nonsynonymous SNP	-	-	-	-
391	ENSMUSG00000020307	Cdc34	216150	cell division cycle 34 homolog (S. cerevisiae)	10	79.6882	-0.3199	0.0360099	0.248873	0.411634	brown	-	-	-	-	-	-	-
392	ENSMUSG00000026490	Cdc42bpa	226751	Cdc42 binding protein kinase alpha	1	180.041	0.301393	0.0491535	-0.757107	1.66807e-07	blue	-	-	-	-	-	-	-
393	ENSMUSG00000036533	Cdc42ep3	260409	CDC42 effector protein (Rho GTPase binding) 3	17	79.3342	0.338594	0.0257853	-0.359603	0.0161783	lightcyan	-	-	-	-	-	-	-
394	ENSMUSG00000024791	Cdca5	67849	cell division cycle associated 5	19	6.0917	0.348738	0.0213252	0.713874	0.011546	purple	-	yes	-	-	-	-	-
395	ENSMUSG00000035498	Cdcp1	109332	CUB domain containing protein 1	9	123.176	0.308593	0.043647	0.143289	0.343119	purple	-	-	-	-	-	-	-
396	ENSMUSG00000031881	Cdh16	12556	cadherin 16	8	104.614	0.336469	0.0268108	-0.92583	0.000267426	salmon	-	yes	-	-	-	-	-
397	ENSMUSG00000025370	Cdh9	12565	cadherin 9	15	16.856	0.33012	0.0300762	0.702821	0.639297	blue	-	-	-	-	-	-	-
398	ENSMUSG00000032595	Cdhr4	69398	cadherin-related family member 4	9	108.095	0.357799	0.0179013	#N/A	#N/A	purple	-	-	Nonsynonymous SNP	-	-	-	-
399	ENSMUSG00000019942	Cdk1	12534	cyclin-dependent kinase 1	10	69.8823	0.330304	0.0299769	0.484109	0.125321	greenyellow	-	-	-	-	-	-	-
400	ENSMUSG00000029062	Cdk11b	12537	cyclin-dependent kinase 11B	4	155.647	0.315758	0.0386705	-0.0842749	0.735373	greenyellow	-	-	-	-	-	-	-
401	ENSMUSG00000026437	Cdk18	18557	cyclin-dependent kinase 18	1	130.218	-0.353423	0.0194927	0.0413902	0.867253	brown	-	-	-	-	-	-	-
402	ENSMUSG00000048895	Cdk5r1	12569	cyclin-dependent kinase 5, regulatory subunit (p35) 1	11	80.4802	-0.362649	0.0162653	0.716335	0.00852001	magenta	-	-	-	-	-	-	-
403	ENSMUSG00000038069	Cdkn2aip	70925	CDKN2A interacting protein	8	47.7096	0.335838	0.0271217	-0.135231	0.402029	blue	-	-	-	-	-	-	-
404	ENSMUSG00000096472	Cdkn2d	12581	cyclin-dependent kinase inhibitor 2D (p19, inhibits CDK4)	9	21.2887	-0.312269	0.0410334	1.08238	3.37179e-08	brown	-	-	-	-	-	-	-
405	ENSMUSG00000078795	Ceacam15	101434	CEA-related cell adhesion molecule 15	7	16.672	-0.353729	0.0193776	0.911715	0.505086	green	-	-	-	-	-	-	-
406	ENSMUSG00000058979	Cecr5	214932	cat eye syndrome chromosome region, candidate 5 homolog (human)	6	120.514	-0.34557	0.0226435	0.0511355	0.77989	magenta	-	-	-	-	-	-	-
407	ENSMUSG00000028137	Celf3	78784	CUGBP, Elav-like family member 3	3	94.6749	-0.375899	0.0124215	-0.640159	0.370949	magenta	-	-	-	-	-	-	-
408	ENSMUSG00000029253	Cenpc1	12617	centromere protein C1	5	86.0122	0.313801	0.0399817	-0.362999	0.021631	blue	-	yes	Nonsynonymous SNP	-	-	-	-
409	ENSMUSG00000036672	Cenpt	320394	centromere protein T	8	105.845	-0.348423	0.0214534	0.438415	0.00191911	brown	-	-	-	-	-	-	-
410	ENSMUSG00000024989	Cep55	74107	centrosomal protein 55	19	38.0741	0.350919	0.0204549	0.0409194	0.910628	blue	-	-	Nonsynonymous SNP	-	-	-	-
411	ENSMUSG00000031922	Cep57	74360	centrosomal protein 57	9	13.8126	0.322799	0.0342377	-0.44833	0.00124994	blue	-	-	-	-	-	-	-
412	ENSMUSG00000008206	Cers4	67260	ceramide synthase 4	8	4.52522	0.361238	0.016728	#N/A	#N/A	greenyellow	-	-	-	-	-	-	-
413	ENSMUSG00000071047	Ces1a	244595	carboxylesterase 1A	8	90.4963	-0.333531	0.0282836	-1.00271	NA	pink	-	yes	Nonsynonymous SNP	-	-	-	-
414	ENSMUSG00000031886	Ces2e	234673	carboxylesterase 2E	8	102.402	0.361466	0.0166523	-1.74745	1.12111e-07	purple	-	yes	-	-	-	-	-
415	ENSMUSG00000031877	Ces2g	72361	carboxylesterase 2G	8	102.438	0.353329	0.0195282	-0.986569	4.42976e-08	purple	-	yes	-	-	-	-	-
416	ENSMUSG00000021537	Cetn3	12626	centrin 3	13	81.7967	0.32996	0.0301625	-0.472148	0.000205228	blue	-	-	-	-	-	-	-
417	ENSMUSG00000061780	Cfd	11537	complement factor D (adipsin)	10	79.8925	-0.311912	0.0412813	-0.676779	0.13801	brown	-	-	-	-	-	-	-
418	ENSMUSG00000058952	Cfi	12630	complement component factor i	3	129.875	0.356839	0.0182407	0.26756	0.504171	purple	-	yes	Nonsynonymous SNP	-	-	-	-
419	ENSMUSG00000068876	Cgn	70737	cingulin	3	94.7731	0.330456	0.0298954	-0.0731726	0.778237	purple	-	-	Nonsynonymous SNP	-	-	-	-
420	ENSMUSG00000027313	Chac1	69065	cation transport regulator-like 1, ChaC	2	119.354	-0.350098	0.0207789	0.986199	0.00100239	brown	-	-	Nonsynonymous SNP	-	-	-	-
421	ENSMUSG00000020309	Chac2	68044	ChaC, cation transport regulator homolog 2 (E. coli)	11	30.9772	-0.379884	0.0114277	0.371462	0.17785	green	-	-	Nonsynonymous SNP	-	-	-	-
422	ENSMUSG00000063787	Chchd1	66121	coiled-coil-helix-coiled-coil-helix domain containing 1	14	20.7043	0.313275	0.0403405	-0.159477	0.591149	blue	-	-	-	-	-	-	-
423	ENSMUSG00000041235	Chd7	320790	chromodomain helicase DNA binding protein 7 (CHARGE syndrome)	4	8.78552	-0.377571	0.0119961	0.467797	0.0418574	green	-	-	-	-	-	-	-
424	ENSMUSG00000029521	Chek2	50883	CHK2 checkpoint homolog (S. pombe)	5	110.872	0.305451	0.0459853	-0.236935	0.337847	purple	yes	-	Nonsynonymous SNP	-	-	-	-
425	ENSMUSG00000056486	Chn1	108699	chimerin (chimaerin) 1	2	73.4264	0.302835	0.0480085	-0.606665	0.00119622	blue	-	-	-	-	-	-	-
426	ENSMUSG00000022860	Chodl	246048	chondrolectin	16	78.9516	-0.301029	0.0494454	-0.13664	0.808173	brown	-	-	Nonsynonymous SNP	-	-	-	-
427	ENSMUSG00000030732	Chrdl2	69121	chordin-like 2	7	100.035	-0.335202	0.0274379	0.536216	0.502871	brown	-	yes	Nonsynonymous SNP	-	-	-	-
428	ENSMUSG00000027577	Chrna4	11438	cholinergic receptor, nicotinic, alpha polypeptide 4	2	181.022	-0.345487	0.022679	0.414173	NA	magenta	-	-	Nonsynonymous SNP	-	-	-	-
429	ENSMUSG00000031491	Chrna6	11440	cholinergic receptor, nicotinic, alpha polypeptide 6	8	27.4037	-0.357645	0.0179553	NA	NA	pink	-	-	Nonsynonymous SNP	-	-	-	-
430	ENSMUSG00000019214	Chtf18	214901	CTF18, chromosome transmission fidelity factor 18 homolog (S. cerevisiae)	17	25.7192	-0.308733	0.043545	0.415081	0.219387	brown	-	-	-	-	-	-	-
431	ENSMUSG00000090258	Churc1	211151	churchill domain containing 1	12	76.7692	0.368619	0.0144256	-0.441878	0.00176291	blue	-	-	-	-	-	-	-
432	ENSMUSG00000021276	Cinp	67236	cyclin-dependent kinase 2-interacting protein	12	110.879	-0.380316	0.011324	-0.294002	0.371631	brown	-	yes	-	-	-	-	-
433	ENSMUSG00000037725	Ckap2	80986	cytoskeleton associated protein 2	8	22.1769	0.353429	0.0194904	-0.0667398	0.70366	greenyellow	-	yes	-	-	-	-	-
434	ENSMUSG00000048327	Ckap2l	70466	cytoskeleton associated protein 2-like	2	129.269	0.33252	0.0288055	-0.241047	0.383253	blue	-	-	Nonsynonymous SNP	-	-	-	-
435	ENSMUSG00000064302	Clasp1	76707	cytoplasmic linker associated protein 1	1	118.42	0.371294	0.0136598	-0.255006	0.00604321	blue	-	-	-	-	-	-	-
436	ENSMUSG00000033392	Clasp2	76499	CLIP associating protein 2	9	113.813	0.370418	0.0139065	-0.581184	0.000116635	blue	-	-	-	-	-	-	-
437	ENSMUSG00000006216	Clcnkb	56365	chloride channel Kb	4	141.404	-0.357145	0.0181318	2.37649	0.00998557	green	yes	-	Nonsynonymous SNP	-	-	-	-
438	ENSMUSG00000047109	Cldn14	56173	claudin 14	16	93.9194	-0.371178	0.013692	NA	NA	pink	-	-	-	-	-	-	-
439	ENSMUSG00000032473	Cldn18	56492	claudin 18	9	99.6912	0.347247	0.0219374	-0.710136	4.31668e-07	blue	yes	-	-	-	-	-	-
440	ENSMUSG00000018569	Cldn7	53624	claudin 7	11	69.9677	0.302455	0.0483081	-0.0226127	0.907155	salmon	-	-	-	-	-	-	-
441	ENSMUSG00000038973	Cldnd2	74276	claudin domain containing 2	7	43.4432	-0.338369	0.0258924	0.26878	0.870548	brown	-	-	Nonsynonymous SNP	-	-	-	-
442	ENSMUSG00000053063	Clec12a	232413	C-type lectin domain family 12, member a	6	129.365	0.313124	0.0404438	1.40833	1.04009e-15	greenyellow	-	-	-	-	-	-	-
443	ENSMUSG00000008874	Clec3a	403395	C-type lectin domain family 3 member a	8	114.426	-0.303526	0.0474672	-1.87628	NA	green	-	-	-	-	-	-	-
444	ENSMUSG00000043832	Clec4a3	73149	C-type lectin domain family 4, member a3	6	122.97	0.320897	0.035392	1.55432	5.21925e-21	blue	-	-	-	-	-	-	-
445	ENSMUSG00000030142	Clec4e	56619	C-type lectin domain family 4, member e	6	123.338	-0.320611	0.0355685	3.46051	1.64676e-39	green	-	-	-	-	-	-	-
446	ENSMUSG00000074491	Clec4g	75863	C-type lectin domain family 4, member g	8	3.71611	0.324557	0.0331978	-1.56298	0.000440814	greenyellow	-	-	-	-	-	-	-
447	ENSMUSG00000029915	Clec5a	23845	C-type lectin domain family 5, member a	6	40.5779	-0.307214	0.0446612	2.40813	2.66364e-23	green	-	yes	-	-	-	-	-
448	ENSMUSG00000020461	Clhc1	73324	RIKEN cDNA 1700034F02 gene	11	29.6638	0.350052	0.0207971	#N/A	#N/A	blue	-	-	-	-	-	-	-
449	ENSMUSG00000006169	Clint1	216705	clathrin interactor 1	11	45.9103	0.326297	0.0321943	0.403601	6.12677e-05	greenyellow	-	yes	-	-	-	-	-
450	ENSMUSG00000001829	Clpb	20480	ClpB caseinolytic peptidase B homolog (E. coli)	7	101.723	0.354761	0.0189941	-0.0282847	0.885571	greenyellow	-	-	-	-	-	-	-
451	ENSMUSG00000002981	Clptm1	56457	cleft lip and palate associated transmembrane protein 1	7	19.6337	-0.319791	0.036078	0.355182	0.0105733	brown	-	-	-	-	-	-	-
452	ENSMUSG00000016756	Cmah	12763	cytidine monophospho-N-acetylneuraminic acid hydroxylase	13	24.4686	0.351707	0.0201479	-0.207503	0.265411	blue	-	-	-	-	-	-	-
453	ENSMUSG00000096188	Cmtm4	97487	CKLF-like MARVEL transmembrane domain containing 4	8	104.355	0.346257	0.0223521	-0.746635	9.78461e-07	blue	-	-	-	-	-	-	-
454	ENSMUSG00000056162	Cndp1	338403	carnosine dipeptidase 1 (metallopeptidase M20 family)	18	84.6108	-0.347468	0.0218458	0.395849	NA	pink	-	-	-	-	-	-	-
455	ENSMUSG00000024873	Cnih2	12794	cornichon homolog 2 (Drosophila)	19	5.09324	-0.366397	0.0150888	0.400244	0.447308	magenta	-	-	-	-	-	-	-
456	ENSMUSG00000025189	Cnnm1	83674	cyclin M1	19	43.4918	-0.364566	0.0156544	-0.372503	0.799674	brown	-	-	Nonsynonymous SNP	-	-	-	-
457	ENSMUSG00000020166	Cnot2	72068	CCR4-NOT transcription complex, subunit 2	10	116.486	0.375746	0.0124609	0.0432523	0.80892	blue	-	-	-	-	-	-	-
458	ENSMUSG00000035632	Cnot3	232791	CCR4-NOT transcription complex, subunit 3	7	3.66079	-0.380161	0.0113611	0.265559	0.179466	brown	-	-	-	-	-	-	-
459	ENSMUSG00000031601	Cnot7	18983	CCR4-NOT transcription complex, subunit 7	8	40.4931	-0.322504	0.0344149	-0.286859	0.0655203	green	-	-	-	-	-	-	-
460	ENSMUSG00000023973	Cnpy3	72029	canopy 3 homolog (zebrafish)	17	46.6103	-0.335636	0.0272219	0.91045	3.44667e-06	brown	-	-	-	-	-	-	-
461	ENSMUSG00000036968	Cnpy4	66455	canopy 4 (protein associated with Tlr4)	5	138.194	0.328241	0.0311024	0.0107742	0.947306	greenyellow	-	-	-	-	-	-	-
462	ENSMUSG00000044288	Cnr1	12801	cannabinoid receptor 1 (brain)	4	33.925	0.368779	0.0143788	-0.44258	0.0433577	blue	-	-	-	-	-	-	-
463	ENSMUSG00000078653	Cntd1	68107	cyclin N-terminal domain containing 1	11	101.288	-0.345047	0.0228673	-0.610627	0.119558	magenta	-	-	Nonsynonymous SNP	-	-	-	-
464	ENSMUSG00000070695	Cntnap5a	636808	contactin associated protein-like 5A	1	113.789	-0.345506	0.0226707	-0.402912	NA	brown	-	-	-	-	-	-	-
465	ENSMUSG00000034903	Cobll1	319876	Cobl-like 1	2	63.1818	0.338277	0.0259363	-0.368864	0.00516301	blue	yes	-	Nonsynonymous SNP	-	-	-	-
466	ENSMUSG00000040690	Col16a1	107581	procollagen, type XVI, alpha 1	4	130.099	-0.338691	0.0257396	-0.226407	0.315991	brown	-	-	Nonsynonymous SNP	-	-	-	-
467	ENSMUSG00000063564	Col23a1	237759	procollagen, type 23, alpha 1	11	51.5809	-0.325848	0.0324507	0.269042	0.0765548	brown	-	-	Nonsynonymous SNP	-	-	-	-
468	ENSMUSG00000045672	Col27a1	373864	collagen, type XXVII, alpha 1 (Steel syndrome)	4	63.3313	-0.373266	0.0131174	-0.875781	2.94667e-05	magenta	-	-	Nonsynonymous SNP	-	-	-	-
469	ENSMUSG00000031273	Col4a6	94216	procollagen, type IV, alpha 6	X	141.166	0.367033	0.0148964	-1.0185	8.86303e-12	midnightblue	-	-	-	-	-	-	-
470	ENSMUSG00000042705	Commd10	69456	COMM domain containing 10	18	47.0875	0.354307	0.019162	-0.509292	0.000464638	blue	-	-	Nonsynonymous SNP	-	-	-	-
471	ENSMUSG00000036513	Commd2	52245	COMM domain containing 2	3	57.6454	0.357078	0.0181555	0.0348518	0.87941	blue	-	-	-	-	-	-	-
472	ENSMUSG00000055681	Cope	59042	coatomer protein complex, subunit epsilon	8	70.3127	-0.37897	0.0116494	1.1776	5.08424e-08	brown	-	-	-	-	-	-	-
473	ENSMUSG00000028337	Coro2a	107684	coronin, actin binding protein 2A	4	46.5377	-0.333431	0.0283346	1.87072	2.20151e-57	brown	-	-	-	-	-	-	-
474	ENSMUSG00000028971	Cort	12854	cortistatin	4	149.125	-0.382616	0.0107858	0.249701	NA	green	-	yes	-	-	-	-	-
475	ENSMUSG00000020544	Cox11	69802	COX11 homolog, cytochrome c oxidase assembly protein (yeast)	11	90.6444	0.311096	0.0418531	-0.1579	0.422827	blue	-	yes	Nonsynonymous SNP	-	-	-	-
476	ENSMUSG00000045438	Cox19	68033	COX19 cytochrome c oxidase assembly homolog (S. cerevisiae)	5	139.338	-0.306987	0.0448295	0.487195	0.0238587	brown	-	yes	-	-	-	-	-
477	ENSMUSG00000000088	Cox5a	12858	cytochrome c oxidase, subunit Va	9	57.5303	-0.380826	0.0112029	0.233193	0.434241	brown	-	-	-	-	-	-	-
478	ENSMUSG00000061518	Cox5b	12859	cytochrome c oxidase, subunit Vb	1	36.6916	0.326363	0.0321566	1.44976	0.000116816	greenyellow	-	-	-	-	-	-	-
479	ENSMUSG00000030785	Cox6a2	12862	cytochrome c oxidase, subunit VI a, polypeptide 2	7	128.206	-0.3638	0.0158962	0.534561	0.0227273	brown	-	yes	-	-	-	-	-
480	ENSMUSG00000035885	Cox8a	12868	cytochrome c oxidase, subunit VIIIa	19	7.21532	-0.35879	0.0175561	0.576636	0.00114564	brown	-	-	-	-	-	-	-
481	ENSMUSG00000025488	Cox8b	12869	cytochrome c oxidase, subunit VIIIb	7	140.899	-0.310652	0.0421669	0.350352	0.653654	brown	-	-	-	-	-	-	-
482	ENSMUSG00000003617	Cp	12870	ceruloplasmin	3	19.988	0.368105	0.0145767	0.897605	4.3807e-13	blue	-	-	-	-	-	-	-
483	ENSMUSG00000001865	Cpa3	12873	carboxypeptidase A3, mast cell	3	20.2158	0.332143	0.029002	-0.816617	0.0362879	blue	-	-	-	-	-	-	-
484	ENSMUSG00000011463	Cpb1	76703	carboxypeptidase B1 (tissue)	3	20.2643	-0.336806	0.0266459	-1.13821	0.0135825	brown	-	yes	-	-	-	-	-
485	ENSMUSG00000037852	Cpe		carboxypeptidase E	8	64.9633	0.302992	0.0478849	-0.375828	0.0721847	greenyellow	-	-	-	-	-	-	-
486	ENSMUSG00000024519	Cplx4	225644	complexin 4	18	65.9559	-0.311152	0.0418139	2.5605	NA	pink	-	-	-	-	-	-	-
487	ENSMUSG00000025196	Cpn1	93721	carboxypeptidase N, polypeptide 1 (C5a histamine-mediated anaphylaxis)	19	43.9564	0.356004	0.0185402	-1.09216	6.59933e-07	salmon	yes	-	-	-	-	-	-
488	ENSMUSG00000065979	Cpped1	223978	calcineurin-like phosphoesterase domain containing 1	16	11.8038	0.317646	0.0374386	-0.131847	0.295105	blue	-	yes	-	-	-	-	-
489	ENSMUSG00000078937	Cpt1b	12895	carnitine palmitoyltransferase 1b, muscle	15	89.4167	-0.362812	0.0162128	-0.168508	0.652937	green	-	-	-	-	-	-	-
490	ENSMUSG00000063681	Crb1	170788	crumbs homolog 1 (RP12, spotty retinal degeneration 8)	1	139.198	0.338081	0.0260301	-1.49425	6.17785e-05	salmon	-	-	Nonsynonymous SNP	-	-	-	-
491	ENSMUSG00000024074	Crim1	50766	cysteine rich transmembrane BMP regulator 1 (chordin like)	17	78.3762	0.330353	0.0299505	-0.330128	0.217493	blue	-	-	Nonsynonymous SNP	-	-	-	-
492	ENSMUSG00000037942	Crp	12944	C-reactive protein, pentraxin-related	1	172.833	-0.35375	0.0193698	1.94051	NA	pink	-	-	Nonsynonymous SNP	-	-	-	-
493	ENSMUSG00000030527	Crtc3	70461	CREB regulated transcription coactivator 3	7	80.5885	-0.330362	0.0299459	0.0278269	0.907657	brown	-	-	-	-	-	-	-
494	ENSMUSG00000066975	Cryba4	12959	crystallin, beta A4	5	112.247	-0.304169	0.046968	0.658669	0.407811	brown	-	-	Nonsynonymous SNP	-	-	-	-
495	ENSMUSG00000029352	Crybb3	12962	crystallin, beta B3	5	113.077	-0.313544	0.0401565	-0.83047	0.0588815	magenta	-	-	Nonsynonymous SNP	-	-	-	-
496	ENSMUSG00000067299	Crygd	12967	crystallin, gamma D	1	65.0621	-0.38061	0.011254	-0.26227	NA	pink	-	-	-	-	-	-	-
497	ENSMUSG00000014599	Csf1	12977	colony stimulating factor 1 (macrophage)	3	107.741	-0.315518	0.0388294	1.79146	2.80319e-26	brown	-	-	-	-	-	-	yes
498	ENSMUSG00000038067	Csf3	12985	colony stimulating factor 3 (granulocyte)	11	98.702	-0.379651	0.0114839	4.64584	6.20008e-25	brown	-	-	-	-	-	-	-
499	ENSMUSG00000042042	Csgalnact2	78752	chondroitin sulfate N-acetylgalactosaminyltransferase 2	6	118.159	0.336195	0.0269456	-0.569912	0.000192565	blue	-	-	-	-	-	-	-
500	ENSMUSG00000032515	Csrnp1	215418	cysteine-serine-rich nuclear protein 1	9	120.062	-0.367065	0.0148867	2.11229	2.8925e-32	brown	-	-	-	-	-	-	-
501	ENSMUSG00000036924	Cst13	69294	cystatin 13	2	148.83	-0.348116	0.0215789	-1.60372	NA	brown	-	yes	-	-	-	-	-
502	ENSMUSG00000055177	Cstl1	228756	cystatin-like 1	2	148.755	-0.307794	0.0442325	-1.34551	NA	brown	-	yes	Nonsynonymous SNP	-	-	-	-
503	ENSMUSG00000019997	Ctgf	14219	connective tissue growth factor (neocortex layer 6b and subplate expression signature)	10	24.5984	-0.315102	0.0391062	1.08164	6.94268e-08	green	-	-	-	-	-	-	-
504	ENSMUSG00000052928	Ctif	269037	CBP80/20-dependent translation initiation factor	18	75.2716	-0.320671	0.0355315	-0.061938	0.790524	brown	-	-	-	-	-	-	-
505	ENSMUSG00000044258	Ctla2a	13024	cytotoxic T lymphocyte-associated protein 2 alpha	13	60.9348	-0.36248	0.0163202	0.740305	0.000373837	green	-	-	-	-	-	-	-
506	ENSMUSG00000006932	Ctnnb1	12387	catenin (cadherin associated protein), beta 1	9	120.956	0.350791	0.0205052	-0.12172	0.41781	blue	-	-	-	-	-	-	-
507	ENSMUSG00000005609	Ctr9	22083	Ctr9, Paf1/RNA polymerase II complex component, homolog (S. cerevisiae)	7	111.056	0.309676	0.0428629	-0.0039074	0.985821	blue	-	-	-	-	-	-	-
508	ENSMUSG00000031957	Ctrb1	66473	chymotrypsinogen B1	8	111.687	-0.338507	0.0258268	0.646562	NA	pink	-	-	-	-	-	-	-
509	ENSMUSG00000032359	Ctsh	13036	cathepsin H	9	90.0759	-0.362902	0.0161836	0.805761	6.86497e-06	magenta	-	-	-	-	-	-	-
510	ENSMUSG00000016256	Ctsz	64138	cathepsin Z	2	174.428	-0.30598	0.0455847	1.3126	1.10291e-14	brown	-	-	-	-	-	-	-
511	ENSMUSG00000000416	Cttnbp2	30785	cortactin binding protein 2	6	18.3667	0.31867	0.0367842	-1.38727	4.70298e-15	greenyellow	-	-	Nonsynonymous SNP	-	-	-	-
512	ENSMUSG00000004364	Cul3	26554	cullin 3	1	80.267	0.337719	0.0262036	-0.388044	0.00226283	blue	-	-	-	-	-	-	-
513	ENSMUSG00000024194	Cuta	67675	cutA divalent cation tolerance homolog (E. coli)	17	26.938	-0.328157	0.0311491	0.644932	0.00394177	brown	-	-	-	-	-	-	-
514	ENSMUSG00000025200	Cwf19l1	72502	CWF19-like 1, cell cycle control	19	44.1094	-0.325898	0.0324225	0.0457376	0.787536	green	-	-	Nonsynonymous SNP	-	-	-	-
515	ENSMUSG00000022865	Cxadr	13052	coxsackievirus and adenovirus receptor	16	78.3404	0.365272	0.0154343	-0.212885	0.224462	blue	yes	-	-	-	-	-	-
516	ENSMUSG00000060188	Cxcl17			7	24.615	0.317709	0.0373982	0.925937	4.81763e-19	purple	-	-	-	-	-	-	-
517	ENSMUSG00000058427	Cxcl2	20310	chemokine (C-X-C motif) ligand 2	5	90.9057	-0.341395	0.0244835	4.33197	1.56903e-40	brown	-	-	-	-	-	-	yes
518	ENSMUSG00000067924	Cxx1b	66158	CAAX box 1A	X	56.416	-0.348806	0.0212975	1.03188	0.000562625	brown	-	yes	-	-	-	-	-
519	ENSMUSG00000024560	Cxxc1	74322	CXXC finger 1 (PHD domain)	18	74.2214	-0.315725	0.0386924	-0.10539	0.615603	brown	-	-	-	-	-	-	-
520	ENSMUSG00000024646	Cyb5	109672	cytochrome b-5	18	84.8796	0.317664	0.0374268	-0.0942993	0.704445	blue	-	-	-	-	-	-	-
521	ENSMUSG00000028621	Cyb5rl	230582	cytochrome b5 reductase-like	4	107.398	0.370956	0.0137545	-0.837346	2.26252e-05	purple	-	-	-	-	-	-	-
522	ENSMUSG00000034445	Cybasc3	225912	cytochrome b, ascorbate dependent 3 (lysosomal cytochrome b)	19	10.5897	-0.30168	0.0489235	0.388492	0.00587363	brown	-	-	-	-	-	-	-
523	ENSMUSG00000022551	Cyc1	66445	cytochrome c-1	15	76.3452	-0.330214	0.0300255	-0.0227596	0.91937	magenta	-	-	-	-	-	-	-
524	ENSMUSG00000036712	Cyld	74256	cylindromatosis (turban tumor syndrome)	8	88.748	0.315213	0.0390319	-0.00724025	0.968076	blue	-	-	-	-	-	-	-
525	ENSMUSG00000026170	Cyp27a1	104086	cytochrome P450, family 27, subfamily a, polypeptide 1 (mitochondrial, bile synthesis, vitamin D metabolism, cerebrotendinous xanthomatosis, human CYP27A1)	1	74.7319	0.363917	0.0158591	-0.386659	0.00526449	greenyellow	-	-	-	-	-	-	-
526	ENSMUSG00000003053	Cyp2c29	13095	cytochrome P450, family 2, subfamily c, polypeptide 29 (xenobiotic metabolism, similar to human CYP2C8)	19	39.3077	-0.346348	0.0223139	NA	NA	pink	-	-	Nonsynonymous SNP	-	-	-	-
527	ENSMUSG00000042248	Cyp2c37	13096	cytochrome P450, family 2. subfamily c, polypeptide 37 (xenobiotic metabolism, phenytoin, tolbutamide, ibuprofen, warfarin, similar to human CYP2C9 and CYP2C19, also see Cyp2c54 and Cyp2c50)	19	39.9958	-0.365121	0.0154809	NA	NA	pink	-	-	Nonsynonymous SNP	-	-	-	-
528	ENSMUSG00000094806	Cyp2d10	13101	cytochrome P450, family 2, subfamily d, polypeptide 10	15	82.403	-0.305172	0.0461979	0.439254	0.806285	pink	-	-	-	-	-	-	-
529	ENSMUSG00000068083	Cyp2d40	71754	RIKEN cDNA 1300013D18	15	82.7612	-0.365818	0.0152658	0.800136	NA	green	-	-	-	-	-	-	-
530	ENSMUSG00000068086	Cyp2d9	13105	cytochrome P450, family 2, subfamily d, polypeptide 9	15	82.4567	-0.328068	0.0311985	0.285736	NA	pink	-	-	-	-	-	-	-
531	ENSMUSG00000028571	Cyp2j13	230459	cytochrome P450, family 2, subfamily j, polypeptide 13 (no human homolog)	4	96.0455	-0.352834	0.0197156	0.897816	NA	pink	-	-	-	-	-	-	-
532	ENSMUSG00000078597	Cyp4a12b	13118	cytochrome P450, family 4, subfamily a, polypeptide 12B	4	115.739	0.333829	0.0281313	-2.836	8.08147e-07	purple	-	yes	Nonsynonymous SNP	-	-	-	-
533	ENSMUSG00000091586	Cyp4f17	208285	cytochrome P450 family 4 subfamily f 17	17	32.528	0.349674	0.0209479	-0.508813	0.0288928	greenyellow	-	-	-	-	-	-	-
534	ENSMUSG00000028195	Cyr61	16007	cysteine rich protein 61	3	145.649	-0.316896	0.0379243	1.63658	1.13892e-12	brown	-	yes	-	-	-	-	-
535	ENSMUSG00000017132	Cyth1	19157	cytohesin 1 (pleckstrin homology, Sec7 and coiled-coil domains 1)	11	118.164	-0.309733	0.0428223	0.708083	0.000111486	brown	-	-	Nonsynonymous SNP	-	-	-	-
536	ENSMUSG00000003269	Cyth2	19158	cytohesin 2	7	45.8115	0.346897	0.0220834	0.184615	0.484263	greenyellow	-	-	-	-	-	-	-
537	ENSMUSG00000041623	D11Wsu47e	276852	DNA segment, Chr 11, Wayne State University 47, expressed	11	113.695	-0.34602	0.0224521	0.181485	0.320407	magenta	-	-	-	-	-	-	-
538	ENSMUSG00000041629	D11Wsu99e	28081	DNA segment, Chr 11, Wayne State University 99, expressed	11	113.662	-0.375862	0.012431	0.30371	0.0914711	brown	-	-	-	-	-	-	-
539	ENSMUSG00000057858	D19Ertd737e	76539	DNA segment, Chr 19, ERATO Doi 737, expressed	19	60.2263	0.350404	0.0206578	-0.310621	0.182875	blue	-	yes	Nonsynonymous SNP	-	-	-	-
540	ENSMUSG00000003135	D1Bwg0212e	52846	CCR4-NOT transcription complex, subunit 11	1	39.4814	-0.307373	0.0445435	0.00807496	0.965664	brown	-	-	-	-	-	-	-
541	ENSMUSG00000039660	D2Wsu81e	227695	DNA segment, Chr 2, Wayne State University 81, expressed	2	30.1739	-0.305264	0.046128	0.588957	0.000290076	brown	-	-	-	-	-	-	-
542	ENSMUSG00000034387	D630042P16Rik	243612	RIKEN cDNA D630042P16 gene	6	112.36	-0.301074	0.0494099	-1.39417	0.216481	green	-	yes	-	-	-	-	-
543	ENSMUSG00000050271	D8Ertd82e	244418	DNA segment, Chr 8, ERATO Doi 82, expressed	8	36.1474	-0.353191	0.0195802	0.16338	0.260261	brown	-	-	Nonsynonymous SNP	-	-	-	-
544	ENSMUSG00000034574	Daam1	208846	dishevelled associated activator of morphogenesis 1	12	71.9899	0.368557	0.0144437	-0.334135	0.000209006	blue	-	-	-	-	-	-	-
545	ENSMUSG00000028519	Dab1	13131	disabled homolog 1 (cytosolic lipoprotein-binding adaptor protein, neurodevelopmental)	4	104.33	0.320282	0.0357721	-1.39998	0.00180587	greenyellow	-	-	-	-	-	-	-
546	ENSMUSG00000078794	Dact3	629378	dapper homolog 3, antagonist of beta-catenin (xenopus)	7	16.29	-0.321056	0.0352945	0.0534056	0.79131	brown	-	-	-	-	-	-	-
547	ENSMUSG00000039168	Dap	223453	death-associated protein	15	31.2739	-0.324197	0.0334089	0.224003	0.0996665	brown	-	-	-	-	-	-	-
548	ENSMUSG00000020935	Dcakd	68087	dephospho-CoA kinase domain containing	11	102.994	-0.37188	0.0134966	1.16396	7.20469e-11	brown	-	-	-	-	-	-	-
549	ENSMUSG00000019891	Dcbld1	66686	discoidin, CUB and LCCL domain containing 1	10	52.3213	0.345201	0.0228014	-0.0966458	0.629409	greenyellow	-	yes	-	-	-	-	-
550	ENSMUSG00000035107	Dcbld2	73379	discoidin, CUB and LCCL domain containing 2	16	58.4656	0.321072	0.0352844	-0.465036	0.000665719	blue	-	-	-	-	-	-	-
551	ENSMUSG00000036862	Dchs1	233651	dachsous 1 (Drosophila)	7	105.753	-0.339789	0.0252232	-0.249793	0.125416	brown	-	yes	-	-	-	-	-
552	ENSMUSG00000032500	Dclk3	245038	doublecortin-like kinase 3	9	111.489	0.313204	0.0403889	-0.930337	0.00416435	salmon	-	-	Nonsynonymous SNP	-	-	-	-
553	ENSMUSG00000022129	Dct	13190	dopachrome tautomerase	14	118.013	-0.362745	0.0162345	0.316151	0.75775	brown	-	-	-	-	-	-	-
554	ENSMUSG00000031562	Dctd	320685	dCMP deaminase	8	48.1414	-0.32394	0.0335597	1.35552	0.000234473	brown	-	yes	-	-	-	-	-
555	ENSMUSG00000030868	Dctn5	59288	dynactin 5	7	122.149	0.319285	0.0363956	0.277796	0.0185557	greenyellow	-	-	-	-	-	-	-
556	ENSMUSG00000032002	Dcun1d5	76863	DCN1, defective in cullin neddylation 1, domain containing 5 (S. cerevisiae)	9	7.20692	-0.323808	0.0336375	-0.107377	0.549614	green	-	-	-	-	-	-	-
557	ENSMUSG00000074247	Dda1	66498	DET1 and DDB1 associated 1	8	68.9465	-0.320869	0.0354096	0.978069	1.0336e-08	brown	-	-	-	-	-	-	-
558	ENSMUSG00000020182	Ddc	13195	3,4-dihydroxyphenylalanine (DOPA) decarboxylase (catecholamine biosynthesis, adrenaline, norepinephrine, dopamine)	11	11.8144	0.370244	0.013956	-0.924725	0.0111262	blue	-	-	-	-	-	-	-
559	ENSMUSG00000078515	Ddi2	69994	regulatory solute carrier protein, family 1, member 1	4	142.122	-0.340248	0.0250096	0.256729	0.0315407	green	-	-	-	-	-	-	-
560	ENSMUSG00000025408	Ddit3	13198	DNA-damage inducible transcript 3 (CHOP, mitochondrial unfolded protein response UPRmt component)	10	127.296	-0.382242	0.010872	1.69067	3.17558e-12	greenyellow	-	-	-	-	-	yes	-
561	ENSMUSG00000028757	Ddost	13200	dolichyl-di-phosphooligosaccharide-protein glycotransferase	4	138.312	-0.370034	0.014016	0.978446	1.00409e-16	brown	-	-	Nonsynonymous SNP	-	-	-	-
562	ENSMUSG00000026674	Ddr2	18214	discoidin domain receptor family, member 2	1	169.978	0.349748	0.0209185	-0.558203	7.23091e-06	blue	-	-	-	-	-	-	-
563	ENSMUSG00000015023	Ddx19a	13680	DEAD (Asp-Glu-Ala-Asp) box polypeptide 19a	8	108.457	0.315981	0.038523	-0.164485	0.491082	greenyellow	-	-	-	-	-	-	-
564	ENSMUSG00000027905	Ddx20	53975	DEAD (Asp-Glu-Ala-Asp) box polypeptide 20	3	105.682	0.306484	0.0452057	0.0854931	0.535967	blue	-	-	Nonsynonymous SNP	-	-	-	-
565	ENSMUSG00000021500	Ddx46	212880	DEAD (Asp-Glu-Ala-Asp) box polypeptide 46	13	55.6775	0.353281	0.0195461	-0.510005	6.52831e-05	blue	-	-	-	-	-	-	-
566	ENSMUSG00000057788	Ddx49	234374	DEAD (Asp-Glu-Ala-Asp) box polypeptide 49	8	70.2929	-0.317231	0.0377068	0.633816	0.00146477	brown	-	yes	-	-	-	-	-
567	ENSMUSG00000040296	Ddx58	230073	DEAD (Asp-Glu-Ala-Asp) box polypeptide 58	4	40.2271	0.351149	0.020365	2.00302	6.32232e-51	blue	-	yes	-	-	-	-	-
568	ENSMUSG00000058886	Deaf1	54006	deformed epidermal autoregulatory factor 1 (Drosophila)	7	141.324	-0.318935	0.0366162	0.133083	0.309078	brown	-	-	-	-	-	-	-
569	ENSMUSG00000054499	Dedd2	67379	death effector domain-containing DNA binding protein 2	7	25.2029	-0.307736	0.0442751	0.791593	1.47413e-08	brown	-	-	-	-	-	-	-
570	ENSMUSG00000075571	Defb30	73670	defensin beta 30	14	62.417	-0.313529	0.0401671	-0.119164	NA	pink	-	-	-	-	-	-	-
571	ENSMUSG00000059230	Defb4	56519	defensin beta 4	8	19.2012	0.366984	0.0149112	-0.253642	0.477924	lightcyan	-	-	-	-	-	-	-
572	ENSMUSG00000054763	Defb42	619548	defensin beta 42	14	63.0482	-0.329057	0.0306531	0.620573	NA	pink	-	-	-	-	-	-	-
573	ENSMUSG00000075573	Defb47	654465	defensin beta 47	14	62.3793	-0.355909	0.0185745	NA	NA	pink	-	-	-	-	-	-	-
574	ENSMUSG00000021263	Degs2	70059	degenerative spermatocyte homolog 2 (Drosophila), lipid desaturase	12	108.692	-0.354552	0.0190712	-0.0369171	0.955544	magenta	-	-	-	-	-	-	-
575	ENSMUSG00000042404	Dennd4b	229541	DENN/MADD domain containing 4B	3	90.28	-0.336989	0.0265567	0.56548	6.97763e-05	brown	-	-	-	-	-	-	-
576	ENSMUSG00000067597	Dgat2l6	331471	diacylglycerol O-acyltransferase 2-like 6	X	100.546	-0.328492	0.0309638	-0.233621	NA	green	-	-	-	-	-	-	-
577	ENSMUSG00000003527	Dgcr14	27886	DiGeorge syndrome critical region gene 14	16	17.9006	-0.309703	0.0428437	0.545556	0.00161079	brown	-	-	-	-	-	-	-
578	ENSMUSG00000003166	Dgcr2	13356	DiGeorge syndrome critical region gene 2	16	17.8407	-0.348483	0.0214287	-0.0259892	0.87138	brown	-	-	Nonsynonymous SNP	-	-	-	-
579	ENSMUSG00000036095	Dgkb	217480	diacylglycerol kinase, beta	12	38.5808	0.379662	0.0114811	-1.55446	3.22445e-09	blue	-	-	-	-	-	-	-
580	ENSMUSG00000004815	Dgkq	110524	diacylglycerol kinase, theta	5	108.647	-0.313537	0.0401614	0.00511627	0.969204	magenta	-	-	-	-	-	-	-
581	ENSMUSG00000011382	Dhdh	71755	dihydrodiol dehydrogenase (dimeric)	7	45.4751	0.317919	0.0372632	-0.708809	4.20137e-05	greenyellow	-	-	Nonsynonymous SNP	-	-	-	-
582	ENSMUSG00000023000	Dhh	13363	desert hedgehog	15	98.8932	-0.377408	0.0120369	0.632672	0.00322439	green	-	-	-	-	-	-	-
583	ENSMUSG00000060038	Dhps	330817	deoxyhypusine synthase	8	85.0744	-0.372719	0.013266	0.319523	0.0788886	brown	-	-	Nonsynonymous SNP	-	-	-	-
584	ENSMUSG00000022209	Dhrs2	71412	dehydrogenase/reductase member 2	14	55.2414	-0.359023	0.0174758	0.388943	NA	pink	-	-	-	-	-	-	-
585	ENSMUSG00000027068	Dhrs9	241452	dehydrogenase/reductase (SDR family) member 9	2	69.3805	0.356013	0.0185371	1.13754	8.48235e-12	blue	-	-	-	-	-	-	-
586	ENSMUSG00000042426	Dhx29	218629	DEAH (Asp-Glu-Ala-His) box polypeptide 29	13	112.969	0.314217	0.0396998	-0.107008	0.317881	blue	-	-	-	-	-	-	-
587	ENSMUSG00000024456	Diap1	13367	diaphanous homolog 1 (Drosophila)	18	37.8911	0.343787	0.0234148	0.259667	0.0379393	greenyellow	-	-	-	-	-	-	-
588	ENSMUSG00000021692	Dimt1	66254	DIM1 dimethyladenosine transferase 1-like (S. cerevisiae)	13	106.96	0.329968	0.0301578	-0.341613	0.464008	blue	-	-	-	-	-	-	-
589	ENSMUSG00000075707	Dio3	107585	deiodinase, iodothyronine type III	12	110.281	-0.379221	0.0115881	0.479889	0.725268	green	-	-	-	-	-	-	-
590	ENSMUSG00000020231	Dip2a	64451	DIP2 disco-interacting protein 2 homolog A	10	76.2655	-0.327912	0.0312852	-0.131888	0.329531	brown	-	-	-	-	-	-	-
591	ENSMUSG00000024868	Dkk1	13380	dickkopf WNT signaling pathway inhibitor 1	19	30.5461	-0.331278	0.0294576	-2.45487	0.163506	pink	-	-	Nonsynonymous SNP	-	-	-	-
592	ENSMUSG00000022770	Dlg1	13383	discs, large 1	16	31.7718	0.343606	0.0234943	-0.233147	0.0742315	blue	-	-	-	-	-	-	-
593	ENSMUSG00000040856	Dlk1	13386	delta-like 1 homolog (Drosophila)	12	109.46	-0.330841	0.0296895	0.430911	0.641351	brown	-	-	-	-	-	-	-
594	ENSMUSG00000003436	Dll3	13389	delta-like 3 (Notch ligand, spondylocostal dysostosis 1)	7	28.2937	-0.366105	0.0151777	0.369513	NA	magenta	-	-	-	-	yes	-	-
595	ENSMUSG00000004789	Dlst	78920	dihydrolipoamide S-succinyltransferase (E2 component of 2-oxo-glutarate complex)	12	85.1348	-0.312612	0.0407955	-0.0120265	0.930166	green	-	yes	-	-	-	-	-
596	ENSMUSG00000047517	Dmbt1	12945	deleted in malignant brain tumors 1	7	131.121	0.326679	0.0319773	2.72126	5.45468e-23	purple	-	yes	Nonsynonymous SNP	-	-	-	-
597	ENSMUSG00000028707	Dmbx1	140477	diencephalon/mesencephalon homeobox 1	4	115.918	-0.328724	0.0308361	-0.0795906	NA	pink	-	-	-	-	-	-	-
598	ENSMUSG00000042102	Dmgdh	74129	dimethylglycine dehydrogenase precursor	13	93.7525	-0.333623	0.0282363	NA	NA	pink	-	-	Nonsynonymous SNP	-	-	-	-
599	ENSMUSG00000060962	Dmkn	73712	dermokine	7	30.7808	0.31931	0.0363798	0.116545	0.634809	lightcyan	-	-	Nonsynonymous SNP	-	-	-	-
600	ENSMUSG00000029307	Dmp1	13406	dentin matrix protein 1	5	104.213	-0.357883	0.0178717	-0.919336	NA	pink	-	-	-	-	-	-	-
601	ENSMUSG00000030409	Dmpk	13400	dystrophia myotonica-protein kinase	7	19.0937	-0.369896	0.0140556	-0.248358	0.222325	brown	-	-	-	-	-	-	-
602	ENSMUSG00000005237	Dnahc2	327954	dynein, axonemal, heavy chain 2	11	69.5107	0.315777	0.0386581	-1.19251	2.20868e-10	purple	-	-	Nonsynonymous SNP	-	-	-	-
603	ENSMUSG00000036764	Dnajc12	30045	DnaJ (Hsp40) homolog, subfamily C, member 12	10	63.4086	0.318751	0.0367326	-0.0161941	0.94659	greenyellow	-	-	-	-	-	-	-
604	ENSMUSG00000039763	Dnajc28	246738	DnaJ (Hsp40) homolog, subfamily C, member 28	16	91.6169	0.318478	0.0369061	-0.956666	1.93605e-09	blue	-	-	-	-	-	-	-
605	ENSMUSG00000022420	Dnalc4	54152	dynein, axonemal, light chain 4	15	79.7615	-0.34729	0.0219197	-0.240281	0.1251	brown	-	-	-	-	-	-	-
606	ENSMUSG00000044595	Dnd1	213236	dead end homolog 1 (oocyte and blastocytes 3' UTR miRNA binding control)	18	36.7638	-0.310913	0.041982	0.642243	0.0961141	magenta	-	-	-	-	-	-	-
607	ENSMUSG00000000730	Dnmt3l	54427	DNA (cytosine-5-)-methyltransferase 3-like	10	78.0635	-0.336034	0.0270248	1.05594	0.0831587	brown	-	yes	-	-	-	-	-
608	ENSMUSG00000032198	Dock6	319899	dedicator of cytokinesis 6	9	21.8244	-0.349936	0.0208433	-0.202859	0.131432	magenta	-	yes	-	-	-	-	-
609	ENSMUSG00000078440	Dohh	102115	deoxyhypusine hydroxylase/monooxygenase	10	81.391	-0.353736	0.0193748	0.987457	7.62697e-05	brown	-	-	-	-	-	-	-
610	ENSMUSG00000068335	Dok1	13448	docking protein 1	6	83.0309	-0.3806	0.0112564	1.39334	1.41811e-11	brown	-	-	-	-	-	-	-
611	ENSMUSG00000035711	Dok3	27261	docking protein 3	13	55.5233	-0.318385	0.0369652	1.57146	5.64467e-13	brown	-	-	-	-	-	-	-
612	ENSMUSG00000027560	Dok5	76829	docking protein 5	2	170.732	-0.327722	0.0313911	1.61536	0.00901565	brown	-	-	-	-	-	-	-
613	ENSMUSG00000044716	Dok7	231134	docking protein 7	5	35.0876	-0.317785	0.0373491	1.43899	2.26466e-05	magenta	-	-	-	-	-	-	-
614	ENSMUSG00000075419	Dolk	227697	dolichol kinase	2	30.2844	0.347523	0.0218232	0.363901	0.0069257	greenyellow	-	-	-	-	-	-	-
615	ENSMUSG00000026856	Dolpp1	57170	dolichyl pyrophosphate phosphatase 1	2	30.4003	-0.36965	0.0141262	0.0866988	0.677106	brown	-	-	-	-	-	-	-
616	ENSMUSG00000040482	Dom3z	112403	DOM-3 homolog Z (C. elegans)	17	34.8391	-0.319719	0.0361227	0.811863	1.29241e-05	brown	-	-	Nonsynonymous SNP	-	-	-	-
617	ENSMUSG00000033554	Dph5	69740	DPH5 homolog (S. cerevisiae)	3	115.929	-0.315014	0.0391648	0.43462	0.0851797	brown	-	-	-	-	-	-	-
618	ENSMUSG00000061576	Dpp6	13483	dipeptidylpeptidase 6	5	27.4527	0.379247	0.0115818	-1.40615	9.73528e-07	purple	-	-	-	-	-	-	-
619	ENSMUSG00000001229	Dpp9	224897	dipeptidylpeptidase 9	17	56.1971	-0.374207	0.012865	0.547728	4.16079e-05	brown	-	-	-	-	-	-	-
620	ENSMUSG00000043671	Dpy19l3	233115	dpy-19-like 3 (C. elegans)	7	35.6892	0.341561	0.0244078	-0.270322	0.0380841	greenyellow	yes	-	-	-	-	-	-
621	ENSMUSG00000045205	Dpy19l4	381510	dpy-19-like 4 (C. elegans)	4	11.2731	0.331479	0.0293508	-0.660094	5.23953e-05	blue	-	-	-	-	-	-	-
622	ENSMUSG00000024914	Drap1	66556	Dr1 associated protein 1 (negative cofactor 2 alpha)	19	5.42289	0.368436	0.0144792	0.34611	0.146466	greenyellow	-	-	-	-	-	-	-
623	ENSMUSG00000037474	Dtl	76843	denticleless homolog (Drosophila)	1	189.713	0.363483	0.0159971	0.00498779	0.98701	purple	-	yes	-	-	-	-	-
624	ENSMUSG00000071454	Dtnb	13528	dystrobrevin, beta	12	3.72101	0.309329	0.0431129	-0.250289	0.100192	purple	-	-	-	-	-	-	-
625	ENSMUSG00000024505	Dtwd2	68857	DTW domain containing 2	18	49.6977	-0.331556	0.0293106	-0.437449	0.115383	brown	-	-	-	-	-	-	-
626	ENSMUSG00000039384	Dusp10	63953	dual specificity phosphatase 10	1	184.033	-0.351479	0.0202365	0.944592	1.58818e-07	green	-	-	-	-	-	yes	-
627	ENSMUSG00000026659	Dusp12	80915	dual specificity phosphatase 12	1	170.874	-0.309419	0.0430478	-0.0182682	0.942983	magenta	-	-	-	-	-	-	-
628	ENSMUSG00000021768	Dusp13	27389	dual specificity phosphatase 13	14	21.7337	-0.305159	0.0462076	0.483471	0.219459	brown	-	-	-	-	-	-	-
629	ENSMUSG00000037887	Dusp8	18218	dual specificity phosphatase 8	7	142.08	-0.349787	0.0209029	0.647177	0.000102274	green	-	-	-	-	-	yes	-
630	ENSMUSG00000020888	Dvl2	13543	dishevelled 2, dsh homolog (Drosophila)	11	70.0094	-0.311777	0.0413753	0.555044	0.000391118	brown	-	-	-	-	yes	-	-
631	ENSMUSG00000021791	Dydc2	71200	DPY30 domain containing 2	14	41.0492	0.339874	0.0251836	-0.687332	0.0681108	greenyellow	-	-	-	-	-	-	-
632	ENSMUSG00000027012	Dync1i2	13427	dynein cytoplasmic 1 intermediate chain 2	2	71.4225	0.312786	0.0406757	-0.102372	0.405202	blue	-	-	-	-	-	-	-
633	ENSMUSG00000037259	Dzank1	241688	double zinc ribbon and ankyrin repeat-containing protein 1	2	144.471	0.336151	0.0269673	#N/A	#N/A	purple	-	-	-	-	-	-	-
634	ENSMUSG00000042156	Dzip1	66573	DAZ interacting protein 1	14	118.923	0.370818	0.0137934	-0.844973	4.34094e-10	purple	-	-	-	-	-	-	-
635	ENSMUSG00000035539	E230008N13Rik	381522	RIKEN cDNA E230008N13 gene	4	45.9015	0.381525	0.0110383	-1.0173	1.16681e-08	purple	-	-	Nonsynonymous SNP	-	-	-	-
636	ENSMUSG00000072601	Ear1	13586	eosinophil-associated, ribonuclease A family, member 1	14	43.8747	-0.307501	0.0444486	-0.800328	0.0170641	brown	-	-	-	-	-	-	-
637	ENSMUSG00000030871	Ears2	67417	glutamyl-tRNA synthetase 2 (mitochondrial)(putative)	7	122.039	-0.329288	0.0305268	0.460687	0.0685465	brown	-	-	-	-	-	-	-
638	ENSMUSG00000010476	Ebf3	13593	early B-cell factor 3	7	137.194	-0.326085	0.0323153	-0.996007	0.0216981	brown	-	-	-	-	-	-	-
639	ENSMUSG00000028729	Ebna1bp2	69072	EBNA1 binding protein 2	4	118.626	-0.306519	0.0451796	-0.0542066	0.799476	green	-	-	-	-	-	-	-
640	ENSMUSG00000028601	Echdc2	52430	enoyl Coenzyme A hydratase domain containing 2	4	108.173	-0.330014	0.0301329	-0.211691	0.259789	magenta	-	-	Nonsynonymous SNP	-	-	-	-
641	ENSMUSG00000073599	Ecscr	68545	endothelial cell surface expressed chemotaxis and apoptosis regulator	18	35.5579	-0.307363	0.0445505	-0.361106	0.0240406	brown	-	-	-	-	-	-	-
642	ENSMUSG00000003227	Edar	13608	ectodysplasin-A receptor	10	58.6011	0.355629	0.0186763	0.320677	0.295562	purple	-	-	-	-	-	-	-
643	ENSMUSG00000072575	Eddm3b	219026	epididymal protein 3B	14	50.4949	-0.376591	0.0122438	0.482236	0.716159	brown	-	-	-	-	-	-	-
644	ENSMUSG00000030104	Edem1	192193	ER degradation enhancer, mannosidase alpha-like 1	6	108.829	-0.342449	0.0240077	0.631895	3.25553e-05	green	-	-	-	-	-	-	-
645	ENSMUSG00000027524	Edn3	13616	endothelin 3	2	174.77	0.367739	0.0146853	-1.10599	5.05726e-09	purple	-	-	-	-	-	-	-
646	ENSMUSG00000037742	Eef1a1	13627	eukaryotic translation elongation factor 1 alpha 1	9	63.8559	0.349942	0.0208412	0.585819	0.0309993	greenyellow	-	yes	-	-	-	-	-
647	ENSMUSG00000035064	Eef2k	13631	eukaryotic elongation factor-2 kinase	7	120.907	0.321909	0.0347741	-0.672135	3.22668e-05	salmon	-	-	-	-	-	-	-
648	ENSMUSG00000026495	Efcab2	68226	EF-hand calcium binding domain 2	1	178.483	0.363932	0.0158544	-1.04854	5.45968e-09	blue	-	-	-	-	-	-	-
649	ENSMUSG00000024909	Efemp2	58859	epidermal growth factor-containing fibulin-like extracellular matrix protein 2	19	5.48178	-0.347736	0.021735	0.961853	2.22629e-08	brown	-	-	-	-	-	-	-
650	ENSMUSG00000039478	Efha2	78506	EF-hand domain-containing family member A2	8	40.3359	0.338173	0.0259859	-0.40605	0.0320744	blue	-	-	Nonsynonymous SNP	-	-	-	-
651	ENSMUSG00000025038	Efhc2	74405	EF-hand domain (C-terminal) containing 2	X	17.1323	0.353217	0.0195702	-1.07464	0.00368312	purple	-	-	-	-	-	-	-
652	ENSMUSG00000020658	Efr3b	668212	EFR3 homolog B (S. cerevisiae)	12	3.96255	-0.303285	0.0476551	0.419954	0.0585742	brown	-	-	-	-	-	-	-
653	ENSMUSG00000000402	Egfl6	54156	EGF-like-domain, multiple 6	X	166.523	0.378687	0.011719	-0.864595	1.2623e-09	salmon	-	-	-	-	-	-	-
654	ENSMUSG00000042961	Egflam	268780	EGF-like, fibronectin type III and laminin G domains	15	7.28987	0.357248	0.0180954	-0.434055	0.0209996	greenyellow	-	-	-	-	-	-	-
655	ENSMUSG00000020122	Egfr	13649	epidermal growth factor receptor	11	16.9108	-0.350271	0.0207103	0.393502	0.00399334	green	-	-	-	-	-	yes	-
656	ENSMUSG00000058709	Egln2	112406	EGL nine homolog 2 (C. elegans)	7	27.159	-0.303088	0.0478098	0.401613	0.027893	brown	-	-	-	-	-	-	-
657	ENSMUSG00000042302	Ehbp1	216565	EH domain binding protein 1	11	22.0066	0.329204	0.0305729	-0.45231	0.0001571	blue	-	-	-	-	-	-	-
658	ENSMUSG00000013787	Ehmt2	110147	euchromatic histone lysine N-methyltransferase 2	17	34.9138	-0.321323	0.0351307	0.358551	0.0771801	magenta	-	-	-	-	-	-	-
659	ENSMUSG00000091337	Eid1	58521	EP300 interacting inhibitor of differentiation 1	2	125.674	-0.309609	0.0429117	-0.680444	0.000186332	green	yes	-	-	-	-	-	-
660	ENSMUSG00000046058	Eid2	386655	EP300 interacting inhibitor of differentiation 2	7	28.2684	-0.332982	0.0285662	-0.372993	0.136454	brown	-	-	-	-	-	-	-
661	ENSMUSG00000070705	Eid2b	434156	EP300 interacting inhibitor of differentiation 2B	7	27.4927	0.34092	0.0247002	-0.344873	0.0401231	greenyellow	-	-	-	-	-	-	-
662	ENSMUSG00000035530	Eif1	20918	eukaryotic translation initiation factor 1	11	1	-0.379329	0.011562	0.696436	0.000168662	green	-	-	-	-	-	-	-
663	ENSMUSG00000057561	Eif1a	13664	eukaryotic translation initiation factor 1A	18	46.61	0.302004	0.0486658	0.474646	0.0437066	blue	-	-	-	-	-	-	-
664	ENSMUSG00000006941	Eif1b	68969	eukaryotic translation initiation factor 1B	9	120.495	-0.34202	0.0242003	0.202707	0.193588	brown	-	-	-	-	-	-	-
665	ENSMUSG00000024079	Eif2ak2	19106	eukaryotic translation initiation factor 2-alpha kinase 2	17	78.4788	0.370376	0.0139186	2.0342	3.17391e-62	blue	-	yes	-	-	-	-	-
666	ENSMUSG00000027170	Eif3m	98221	eukaryotic translation initiation factor 3, subunit M	2	105.006	0.37115	0.0137001	-0.138294	0.68779	blue	-	-	-	-	-	-	-
667	ENSMUSG00000022884	Eif4a2	13682	eukaryotic translation initiation factor 4A2	16	23.1091	0.360072	0.0171181	-0.43477	0.00395963	blue	-	-	-	-	-	-	-
668	ENSMUSG00000025580	Eif4a3	192170	eukaryotic translation initiation factor 4A, isoform 3	11	119.289	0.306202	0.0454171	0.316264	0.155946	greenyellow	-	-	-	-	-	-	-
669	ENSMUSG00000093661	Eif4e3	66892	eukaryotic translation initiation factor 4E member 3	6	99.6254	-0.310983	0.0419329	-0.0619099	0.67567	brown	-	-	-	-	-	-	-
670	ENSMUSG00000090264	Eif4ebp3	108112	eukaryotic translation initiation factor 4E binding protein 3	18	36.6654	-0.36504	0.0155061	-0.177412	0.590302	green	-	-	-	-	-	-	-
671	ENSMUSG00000020454	Eif4enif1	74203	eukaryotic translation initiation factor 4E nuclear import factor 1	11	3.22205	-0.365926	0.0152325	0.225819	0.216094	green	-	-	-	-	-	-	-
672	ENSMUSG00000045983	Eif4g1	208643	eukaryotic translation initiation factor 4, gamma 1	16	20.6924	-0.307336	0.0445708	0.416016	0.000394781	green	-	-	-	-	-	-	-
673	ENSMUSG00000014791	Elmo3	234683	engulfment and cell motility 3 (ced-12 homolog)	8	105.309	0.334906	0.0275864	-0.366865	0.00687072	salmon	-	-	-	-	-	-	-
674	ENSMUSG00000008140	Emc10	69683	ER membrane protein complex subunit 10	7	44.4943	-0.35241	0.0198771	#N/A	#N/A	brown	-	-	-	-	-	-	-
675	ENSMUSG00000022337	Emc2	66736	ER membrane protein complex subunit 2	15	43.6457	0.356066	0.0185178	#N/A	#N/A	blue	-	-	-	-	-	-	-
676	ENSMUSG00000055943	Emc7	73024	ER membrane protein complex subunit 7	2	112.615	0.32371	0.0336955	#N/A	#N/A	blue	-	-	-	-	-	-	-
677	ENSMUSG00000022217	Emc9	85308	ER membrane protein complex subunit 9	14	54.9645	-0.37893	0.0116593	#N/A	#N/A	magenta	-	-	-	-	-	-	-
678	ENSMUSG00000024053	Emilin2	246707	elastin microfibril interfacer 2	17	71.2525	-0.351718	0.0201437	1.52638	4.86058e-10	brown	-	yes	Nonsynonymous SNP	-	-	-	-
679	ENSMUSG00000030208	Emp1	13730	epithelial membrane protein 1	6	135.383	-0.308702	0.0435673	0.377973	0.00271601	green	-	-	-	-	-	-	-
680	ENSMUSG00000028445	Enho	69638	energy homeostasis associated	4	41.6911	-0.357021	0.0181758	0.119533	0.663307	brown	-	-	-	-	-	-	-
681	ENSMUSG00000023960	Enpp5	83965	ectonucleotide pyrophosphatase/phosphodiesterase 5	17	44.0864	0.368808	0.0143702	-0.235419	0.100069	blue	-	-	Nonsynonymous SNP	-	-	-	-
682	ENSMUSG00000038173	Enpp6	320981	ectonucleotide pyrophosphatase/phosphodiesterase 6	8	47.0933	0.373726	0.0129935	-1.04882	0.00109229	greenyellow	-	-	-	-	-	-	-
683	ENSMUSG00000025192	Entpd7	93685	ectonucleoside triphosphate diphosphohydrolase 7	19	43.372	-0.31808	0.03716	0.777878	6.77159e-12	green	-	-	-	-	-	-	-
684	ENSMUSG00000036813	Entpd8	72090	ectonucleoside triphosphate diphosphohydrolase 8	2	25.0853	0.359448	0.0173301	-1.95363	2.42921e-09	greenyellow	-	-	-	-	-	-	-
685	ENSMUSG00000028289	Epha7	13841	Eph receptor A7	4	28.965	0.316365	0.0382707	-0.924197	1.13679e-09	blue	-	-	-	-	-	-	-
686	ENSMUSG00000029710	Ephb4	13846	Eph receptor B4	5	137.374	-0.350717	0.0205344	0.020641	0.912316	brown	-	-	-	-	-	-	-
687	ENSMUSG00000035203	Epn1	13854	epsin 1	7	5.09765	-0.33581	0.0271357	0.621295	1.23192e-05	brown	-	-	-	-	-	-	-
688	ENSMUSG00000017733	Eppin	75526	epididymal peptidase inhibitor	2	164.763	-0.338172	0.0259866	#N/A	#N/A	brown	-	-	-	-	-	-	-
689	ENSMUSG00000006154	Eps8l1	67425	EPS8-like 1	7	4.47894	0.326761	0.0319306	0.098001	0.742078	purple	-	yes	-	-	-	-	-
690	ENSMUSG00000031160	Eras	353283	ES cell-expressed Ras	X	7.92434	-0.356774	0.0182639	NA	NA	pink	-	-	-	-	-	-	-
691	ENSMUSG00000062209	Erbb4	13869	v-erb-a erythroblastic leukemia viral oncogene homolog 4	1	68.0426	-0.378751	0.0117032	-0.962047	0.0515545	brown	-	-	Nonsynonymous SNP	-	-	-	-
692	ENSMUSG00000040732	Erg	13876	avian erythroblastosis virus E-26 (v-ets) oncogene related	16	95.5245	0.332396	0.0288698	-0.418289	0.0205993	greenyellow	-	-	-	-	-	-	-
693	ENSMUSG00000030929	Eri2	71151	exoribonuclease 2	7	112.643	0.36249	0.0163169	-0.2072	0.37403	blue	-	-	Nonsynonymous SNP	-	-	-	-
694	ENSMUSG00000033423	Eri3	140546	exoribonuclease 3	4	117.965	-0.31602	0.0384973	0.21613	0.201449	brown	-	-	-	-	-	-	-
695	ENSMUSG00000026830	Ermn	77767	ermin, ERM-like protein	2	58.1927	-0.324374	0.0333047	1.73471	NA	green	-	-	-	-	-	-	-
696	ENSMUSG00000020715	Ern1	78943	endoplasmic reticulum (ER) to nucleus signalling 1	11	106.398	-0.327426	0.0315566	0.45262	1.67442e-08	blue	-	-	-	-	-	-	-
697	ENSMUSG00000030866	Ern2	26918	endoplasmic reticulum (ER) to nucleus signalling 2 (unfolded protein response, endoplasmic reticulum UPRer component)	7	122.17	0.318258	0.0370461	-0.714087	0.27346	purple	-	yes	-	-	-	-	-
698	ENSMUSG00000021831	Ero1l	50527	ERO1-like (oxidative ER protein folding, endoplasmic oxidoreductin-1-like protein)	14	45.2844	0.30968	0.0428604	-0.126954	0.536344	blue	-	-	-	-	-	-	-
699	ENSMUSG00000030219	Erp27	69187	endoplasmic reticulum resident protein 27	6	136.907	-0.310283	0.0424292	-0.897443	0.42064	green	-	-	Nonsynonymous SNP	-	-	-	-
700	ENSMUSG00000022034	Esco2	71988	establishment of cohesion 1 homolog 2 (S. cerevisiae)	14	65.8193	0.371742	0.013535	-0.10706	0.756555	blue	-	-	-	-	-	-	-
701	ENSMUSG00000019768	Esr1	13982	estrogen receptor 1 (alpha)	10	5.00356	0.36207	0.0164539	-0.899813	5.91572e-05	greenyellow	-	-	-	-	-	-	-
702	ENSMUSG00000032314	Etfa	110842	electron transferring flavoprotein, alpha polypeptide	9	55.5001	0.305626	0.0458529	-0.434341	0.0060472	blue	-	yes	-	-	-	-	-
703	ENSMUSG00000036617	Etl4	208618	enhancer trap locus 4	2	20.803	0.381742	0.0109879	-0.817351	1.13189e-15	midnightblue	-	-	Nonsynonymous SNP	-	-	-	-
704	ENSMUSG00000004151	Etv1	14009	ETS variant 1 family transcription factor (cancer associated, neocortical layer 5b neuronal signature gene)	12	38.7804	0.333505	0.0282968	-1.14242	1.33511e-06	blue	-	-	-	-	-	-	-
705	ENSMUSG00000017724	Etv4	18612	ets variant gene 4 (E1A enhancer binding protein, E1AF)	11	101.77	-0.323424	0.0338651	0.448713	0.317881	green	-	-	-	-	-	-	-
706	ENSMUSG00000021262	Evl	14026	Ena-vasodilator stimulated phosphoprotein	12	108.688	-0.367083	0.0148814	0.91717	5.68108e-10	brown	-	-	-	-	-	-	-
707	ENSMUSG00000005503	Evx1	14028	even skipped homeotic gene 1 homolog	6	52.3182	-0.362935	0.016173	0.155339	NA	pink	-	yes	-	-	-	-	-
708	ENSMUSG00000021357	Exoc2	66482	exocyst complex component 2	13	30.9238	0.362563	0.0162934	-0.185115	0.15436	blue	-	yes	-	-	-	-	-
709	ENSMUSG00000034152	Exoc3	211446	exocyst complex component 3	13	74.5008	0.316004	0.0385083	-0.114197	0.282607	blue	-	-	-	-	-	-	-
710	ENSMUSG00000029763	Exoc4	20336	exocyst complex component 4	6	33.4766	0.36681	0.0149634	-0.17854	0.114444	blue	-	-	-	-	-	-	-
711	ENSMUSG00000074030	Exoc8	102058	exocyst complex component 8	8	124.893	0.33934	0.0254334	-0.1216	0.260822	greenyellow	-	-	-	-	-	-	-
712	ENSMUSG00000025785	Exosc7	66446	exosome component 7	9	123.136	0.332048	0.0290519	-0.372222	0.0234763	greenyellow	-	yes	-	-	-	-	-
713	ENSMUSG00000028886	Eya3	14050	eyes absent 3 homolog (Drosophila)	4	132.721	-0.358883	0.017524	0.129587	0.303172	brown	-	-	-	-	-	-	-
714	ENSMUSG00000031444	F10	14058	coagulation factor X	8	13.0558	-0.357068	0.0181591	2.64017	5.04757e-30	brown	-	-	-	-	-	-	-
715	ENSMUSG00000048376	F2r	14062	coagulation factor II (thrombin) receptor	13	95.6019	-0.336963	0.0265693	0.251297	0.110781	green	-	-	-	-	-	-	-
716	ENSMUSG00000031138	F9	14071	coagulation factor IX	X	60.0307	-0.316511	0.0381754	0.462894	0.494851	green	-	-	-	-	-	-	-
717	ENSMUSG00000039568	Fam100a	207740	UBA-like domain containing 1	16	4.87479	-0.368153	0.0145626	-0.200966	0.462995	brown	-	-	-	-	-	-	-
718	ENSMUSG00000049119	Fam110b	242297	family with sequence similarity 110, member B	4	5.79971	-0.302261	0.0484612	0.580021	0.013814	brown	-	-	-	-	-	-	-
719	ENSMUSG00000074922	Fam122a	68034	RIKEN cDNA 2900009I07 gene	19	24.4762	0.358094	0.0177979	-0.0988113	0.623905	lightcyan	-	-	-	-	-	-	-
720	ENSMUSG00000050332	Fam123b	72345	APC membrane recruitment 1	X	98.225	0.317139	0.0377665	0.145874	0.265172	blue	-	-	-	-	-	-	-
721	ENSMUSG00000038174	Fam126b	213056	family with sequence similarity 126, member B	1	58.5275	0.345581	0.0226387	-0.850073	1.36658e-06	blue	-	-	-	-	-	-	-
722	ENSMUSG00000026483	Fam129a	63913	family with sequence similarity 129, member A	1	149.83	0.349457	0.0210348	-0.494516	0.000107165	blue	-	-	Nonsynonymous SNP	-	-	-	-
723	ENSMUSG00000029861	Fam131b	76156	family with sequence similarity 131, member B	6	42.3653	-0.342033	0.0241946	-0.695874	0.080406	green	-	-	-	-	-	-	-
724	ENSMUSG00000022270	Fam134b	66270	family with sequence similarity 134, member B	15	26.0111	0.378289	0.011817	-0.182002	0.403285	greenyellow	-	yes	-	-	-	-	-
725	ENSMUSG00000019909	Fam162b	77296	family with sequence similarity 162, member B	10	51.8656	-0.349224	0.0211287	0.733664	0.103816	brown	-	-	-	-	-	-	-
726	ENSMUSG00000050212	Fam176b	230752	eva-1 homolog B (C. elegans)	4	126.471	-0.32814	0.0311584	0.650958	0.0286726	brown	-	-	-	-	-	-	-
727	ENSMUSG00000095595	Fam177a	73385	family with sequence similarity 177, member A (phosphatase subunit gene g4-1)	12	55.2808	-0.378662	0.0117249	#N/A	#N/A	brown	-	-	-	-	-	-	-
728	ENSMUSG00000046337	Fam178b	381337	family with sequence similarity 178, member B	1	36.5431	0.34939	0.0210618	-0.729745	0.0153916	salmon	-	yes	-	-	-	-	-
729	ENSMUSG00000045761	Fam179a	320159	family with sequence similarity 179, member A	17	71.3639	0.316097	0.0384467	-0.2841	0.038768	purple	-	-	Nonsynonymous SNP	-	-	-	-
730	ENSMUSG00000026767	Fam188a	66960	family with sequence similarity 188, member A	2	12.4824	-0.35529	0.0187996	0.367118	0.0135644	green	-	-	-	-	-	-	-
731	ENSMUSG00000050908	Fam18a	383103	family with sequence similarity 18, member A	16	10.4288	-0.31959	0.0362037	1.05838	1.41572e-06	brown	-	-	-	-	-	-	-
732	ENSMUSG00000021495	Fam193b	212483	family with sequence similarity 193, member B	13	55.438	-0.371329	0.0136499	0.00189959	0.993297	magenta	-	-	-	-	-	-	-
733	ENSMUSG00000014601	Fam40a	229707	striatin interacting protein 1	3	107.81	-0.365022	0.0155118	0.117289	0.400831	brown	-	-	-	-	-	-	-
734	ENSMUSG00000046546	Fam43a	224093	family with sequence similarity 43, member A	16	30.5996	-0.311441	0.0416102	0.436912	0.0250731	brown	-	-	-	-	-	-	-
735	ENSMUSG00000024993	Fam45a	67894	family with sequence similarity 45, member A	19	60.7546	0.330994	0.0296081	0.0598921	0.811857	blue	-	-	-	-	-	-	-
736	ENSMUSG00000046694	Fam46b	100342	family with sequence similarity 46, member B	4	133.924	-0.308823	0.0434793	1.04525	2.27101e-05	brown	-	-	Nonsynonymous SNP	-	-	-	-
737	ENSMUSG00000020589	Fam49a	76820	family with sequence similarity 49 member A	12	12.3762	0.366821	0.0149604	-0.0862218	0.678319	blue	-	-	-	-	-	-	-
738	ENSMUSG00000038246	Fam50b	108161	family with sequence similarity 50, member B	13	34.747	-0.323042	0.0340926	NA	NA	pink	-	-	-	-	-	-	-
739	ENSMUSG00000069808	Fam57a	116972	family with sequence similarity 57, member A	11	76.3886	0.308073	0.044027	0.210138	0.466242	lightcyan	-	-	-	-	-	-	-
740	ENSMUSG00000044576	Fam59b	242915	GRB2 associated, regulator of MAPK1-like	5	29.7786	-0.319212	0.0364412	0.256146	0.810571	green	-	-	-	-	-	-	-
741	ENSMUSG00000042444	Fam63b	235461	family with sequence similarity 63, member B	9	70.7512	0.315233	0.0390188	-0.645598	0.000151584	blue	-	-	Nonsynonymous SNP	-	-	-	-
742	ENSMUSG00000079652	Fam71f2	245884	family with sequence similarity 71, member F2	6	29.3311	-0.350502	0.0206189	0.685478	0.00247748	green	-	-	-	-	-	-	-
743	ENSMUSG00000037808	Fam76b	72826	family with sequence similarity 76, member B	9	13.8462	0.338464	0.0258471	-0.439323	0.00282315	blue	-	-	-	-	-	-	-
744	ENSMUSG00000051225	Fam83a	239463	family with sequence similarity 83, member A	15	58.1706	-0.322484	0.0344267	-0.388788	0.343516	brown	-	-	-	-	-	-	-
745	ENSMUSG00000022408	Fam83f	213956	family with sequence similarity 83, member F	15	80.8414	-0.311367	0.0416624	0.441642	0.0748893	brown	-	-	-	-	-	-	-
746	ENSMUSG00000024939	Fam89b	17826	family with sequence similarity 89, member B	19	5.72809	-0.321333	0.035125	0.626554	0.00369718	brown	-	-	-	-	-	-	-
747	ENSMUSG00000047757	Fancb	237211	Fanconi anemia, complementation group B	X	164.997	0.366888	0.01494	-1.07163	7.38364e-07	blue	-	-	Nonsynonymous SNP	-	-	-	-
748	ENSMUSG00000004018	Fancl	67030	Fanconi anemia, complementation group L	11	26.4716	0.302101	0.0485881	-0.0554	0.823583	blue	yes	-	Nonsynonymous SNP	-	-	-	-
749	ENSMUSG00000053111	Fank1	66930	fibronectin type 3 and ankyrin repeat domains 1	7	133.881	0.367829	0.0146586	-0.60639	0.00768924	purple	-	yes	-	-	-	-	-
750	ENSMUSG00000000817	Fasl	14103	Fas ligand (TNF superfamily, member 6)	1	161.781	-0.307523	0.0444321	1.49294	2.16136e-06	green	-	-	Nonsynonymous SNP	-	-	yes	-
751	ENSMUSG00000025153	Fasn	14104	fatty acid synthase	11	120.807	0.352558	0.0198207	-1.54196	6.5745e-09	salmon	-	-	-	-	-	-	-
752	ENSMUSG00000042423	Fbrs	14123	fibrosin	7	127.492	-0.376403	0.012292	0.337758	0.113944	brown	-	-	-	-	-	-	-
753	ENSMUSG00000025226	Fbxl15	68431	F-box and leucine-rich repeat protein 15	19	46.3302	-0.348985	0.021225	2.28735	1.79239e-07	magenta	-	yes	-	-	-	-	-
754	ENSMUSG00000033313	Fbxl8	50788	F-box and leucine-rich repeat protein 8	8	105.269	-0.30752	0.0444344	0.231768	0.374953	brown	-	-	-	-	-	-	-
755	ENSMUSG00000027180	Fbxo3	57443	F-box protein 3	2	103.856	0.366996	0.0149074	-0.278085	0.052312	blue	-	-	-	-	-	-	-
756	ENSMUSG00000037536	Fbxo34	78938	F-box protein 34	14	47.5316	0.304746	0.0465236	0.331028	0.0525783	lightcyan	-	-	Nonsynonymous SNP	-	-	-	-
757	ENSMUSG00000042211	Fbxo38	107035	F-box protein 38	18	62.5046	0.345405	0.0227138	0.107206	0.30626	blue	-	yes	-	-	-	-	-
758	ENSMUSG00000048230	Fbxo43	78803	F-box protein 43	15	36.1507	0.336727	0.0266845	-0.934494	0.152816	purple	-	-	-	-	-	-	-
759	ENSMUSG00000001786	Fbxo7	69754	F-box protein 7	10	86.0479	-0.309914	0.0426925	0.251231	0.054143	green	-	-	-	-	-	-	-
760	ENSMUSG00000001366	Fbxo9	71538	f-box protein 9	9	78.0819	0.310583	0.0422155	0.104745	0.589956	greenyellow	-	-	-	-	-	-	-
761	ENSMUSG00000047730	Fcgbp	215384	Fc fragment of IgG binding protein	7	28.1003	0.306351	0.0453059	-0.557805	0.176483	purple	-	-	-	-	-	-	-
762	ENSMUSG00000026656	Fcgr2b	14130	Fc receptor, IgG, low affinity IIb	1	170.965	-0.346512	0.0222444	1.77484	1.97027e-26	blue	-	-	-	-	-	-	-
763	ENSMUSG00000026938	Fcna	14133	ficolin A	2	25.6249	-0.329457	0.0304351	-0.598652	0.126	brown	-	-	-	-	-	-	-
764	ENSMUSG00000044453	Ffar1	233081	free fatty acid receptor 1	7	30.8606	-0.359261	0.0173941	-0.681888	0.627033	brown	yes	-	-	-	-	-	-
765	ENSMUSG00000033831	Fgb	110135	fibrinogen, B beta polypeptide	3	83.0423	-0.302543	0.0482382	1.39012	NA	magenta	-	-	Nonsynonymous SNP	-	-	-	-
766	ENSMUSG00000022788	Fgd4	224014	FYVE, RhoGEF and PH domain containing 4	16	16.4227	0.313523	0.0401706	0.492843	0.00707096	blue	-	-	-	-	-	-	-
767	ENSMUSG00000021732	Fgf10	14165	fibroblast growth factor 10	13	118.79	-0.335249	0.0274144	-0.662855	1.31006e-05	brown	-	-	-	-	-	yes	-
768	ENSMUSG00000025219	Fgf8	14179	fibroblast growth factor 8	19	45.737	-0.334666	0.0277068	2.16808	NA	brown	-	-	-	-	-	yes	-
769	ENSMUSG00000054252	Fgfr3	14184	fibroblast growth factor receptor 3 (astrocyte associated)	5	33.7355	-0.335018	0.0275299	-0.0351593	0.837014	magenta	-	-	-	-	-	yes	-
770	ENSMUSG00000032643	Fhl3	14201	four and a half LIM domains 3	4	124.707	-0.304481	0.046727	0.940326	1.69306e-05	brown	-	-	-	-	-	-	-
771	ENSMUSG00000034898	Filip1	70598	filamin A interacting protein 1	9	79.8204	0.344159	0.0232523	-0.460196	0.0168477	blue	-	-	-	-	-	-	-
772	ENSMUSG00000066151	Fkbp15	338355	FK506 binding protein 15	4	62.3008	-0.344378	0.0231565	-0.032132	0.889519	brown	-	-	-	-	-	-	-
773	ENSMUSG00000019428	Fkbp8	14232	FK506 binding protein 8	8	70.5352	-0.356676	0.0182987	0.531034	0.00271292	brown	-	-	-	-	-	-	-
774	ENSMUSG00000029781	Fkbp9	27055	FK506 binding protein 9	6	56.8791	-0.307758	0.044259	-0.398667	0.0149601	magenta	-	yes	-	-	-	-	-
775	ENSMUSG00000032633	Flcn	216805	folliculin	11	59.7919	-0.30958	0.0429325	0.286693	0.00968265	magenta	-	-	-	-	-	-	-
776	ENSMUSG00000049133	Flg2	229574	filaggrin family member 2	3	93.3963	-0.323806	0.033639	0.946926	NA	pink	-	-	-	-	-	-	-
777	ENSMUSG00000020357	Flt4	14257	FMS-like tyrosine kinase 4	11	49.6521	-0.301523	0.0490489	0.142645	0.365913	brown	-	-	-	-	-	-	-
778	ENSMUSG00000040097	Flywch1	224613	FLYWCH-type zinc finger 1	17	23.7537	-0.323294	0.0339423	-0.0371508	0.87456	brown	-	-	Frame shift	-	-	-	-
779	ENSMUSG00000040181	Fmo1	14261	flavin containing monooxygenase 1	1	162.84	0.331649	0.0292612	-1.01675	6.0831e-15	blue	-	-	-	-	-	-	-
780	ENSMUSG00000040170	Fmo2	55990	flavin containing monooxygenase 2	1	162.874	0.311639	0.041472	-0.089983	0.687281	blue	-	-	-	-	-	-	-
781	ENSMUSG00000095576	Fmo6	226565	flavin containing monooxygenase 6	1	160.986	0.380644	0.0112461	-1.38869	0.0621159	purple	-	-	-	-	-	-	-
782	ENSMUSG00000026193	Fn1	14268	fibronectin 1	1	71.6039	-0.335023	0.0275276	0.552835	0.000102177	brown	-	-	-	-	-	-	-
783	ENSMUSG00000038552	Fndc4	64339	fibronectin type III domain containing 4	5	31.2923	-0.340825	0.0247438	-0.199973	0.489724	brown	-	-	-	-	-	-	-
784	ENSMUSG00000023991	Foxp4	74123	forkhead box P4	17	47.8679	-0.310834	0.0420377	0.309021	0.0769956	brown	-	-	-	-	-	-	-
785	ENSMUSG00000031590	Frg1	14300	FSHD region gene 1	8	41.4113	0.341168	0.0245869	-0.0988559	0.529097	blue	-	-	-	-	-	-	-
786	ENSMUSG00000049122	Frmd3	242506	FERM domain containing 3	4	74.1895	0.379466	0.0115286	-1.35838	0.0142276	blue	-	-	-	-	-	-	-
787	ENSMUSG00000001155	Ftcd	14317	formiminotransferase cyclodeaminase	10	76.5798	-0.365228	0.0154479	2.09938	NA	green	-	-	-	-	-	-	-
788	ENSMUSG00000029557	Ftsj2	68017	FtsJ homolog 2 (E. coli)	5	139.852	0.309062	0.0433058	0.0475864	0.866432	greenyellow	-	-	-	-	-	-	-
789	ENSMUSG00000021065	Fut8	53618	fucosyltransferase 8	12	77.2774	0.300415	0.0499424	-0.324061	0.00188584	blue	-	-	-	-	-	-	-
790	ENSMUSG00000070583	Fv1	14349	Friend virus susceptibility 1	4	147.87	0.312411	0.0409345	-0.155726	0.559118	blue	-	-	Nonsynonymous SNP	-	-	-	-
791	ENSMUSG00000007989	Fzd3	14365	frizzled class receptor 3	14	65.2025	0.315003	0.0391719	-1.14992	1.04289e-13	blue	-	-	-	-	-	-	-
792	ENSMUSG00000020235	Fzr1	56371	fizzy/cell division cycle 20 related 1 (Drosophila)	10	81.3672	-0.307288	0.0446062	0.846784	1.14565e-06	brown	-	-	-	-	-	-	-
793	ENSMUSG00000035293	G2e3	217558	G2/M-phase specific E3 ubiquitin ligase	12	50.2697	0.312666	0.0407583	-0.504894	0.0134005	blue	-	-	-	-	-	-	-
794	ENSMUSG00000031400	G6pdx	14381	glucose-6-phosphate dehydrogenase X-linked	X	74.4099	-0.349647	0.0209588	0.288572	0.302276	brown	-	-	-	-	-	-	-
795	ENSMUSG00000004508	Gab2	14389	growth factor receptor bound protein 2-associated protein 2	7	97.0819	-0.325789	0.0324847	0.473147	0.00191472	green	-	-	Nonsynonymous SNP	-	-	-	-
796	ENSMUSG00000001260	Gabrg1	14405	gamma-aminobutyric acid (GABA) A receptor, subunit gamma 1	5	70.7512	-0.361093	0.016776	-1.26767	NA	pink	-	-	-	-	-	-	-
797	ENSMUSG00000055026	Gabrg3	14407	gamma-aminobutyric acid (GABA) A receptor, subunit gamma 3	7	56.7245	-0.334082	0.0280026	-0.712746	NA	pink	-	-	-	-	-	-	-
798	ENSMUSG00000026787	Gad2	14417	glutamic acid decarboxylase 2	2	22.6935	-0.325069	0.0329	-0.576237	0.744539	pink	-	-	-	-	-	-	-
799	ENSMUSG00000056880	Gadl1	73748	glutamate decarboxylase-like 1	9	116.074	0.313244	0.0403616	0.14735	0.847154	greenyellow	-	-	-	-	-	-	-
800	ENSMUSG00000028671	Gale	74246	galactose-4-epimerase, UDP	4	135.966	-0.332443	0.0288457	0.537107	0.0227273	brown	-	yes	-	-	-	-	-
801	ENSMUSG00000020150	Gamt	14431	guanidinoacetate methyltransferase	10	80.2583	0.345098	0.0228457	-0.501831	0.0646428	salmon	-	-	-	-	-	-	-
802	ENSMUSG00000057666	Gapdh	14433	glyceraldehyde-3-phosphate dehydrogenase (Chr 6 at 125.16 Mb)	6	125.162	-0.313865	0.0399383	0.563882	0.594089	brown	-	yes	-	-	-	-	-
803	ENSMUSG00000030498	Gas2	14453	growth arrest specific 2	7	51.9946	0.355933	0.0185661	-0.366445	0.138403	blue	-	-	-	-	-	-	-
804	ENSMUSG00000074802	Gas2l3	237436	growth arrest-specific 2 like 3	10	89.4089	-0.333465	0.0283176	0.573187	0.000701806	blue	-	-	-	-	-	-	-
805	ENSMUSG00000015053	Gata2	14461	GATA binding protein 2	6	88.2068	-0.346076	0.0224285	0.181946	0.190772	brown	-	-	-	-	-	-	-
806	ENSMUSG00000026829	Gbgt1	227671	globoside alpha-1,3-N-acetylgalactosaminyltransferase 1	2	28.5051	-0.354361	0.0191419	0.953613	1.76364e-05	brown	-	-	-	-	-	-	-
807	ENSMUSG00000040253	Gbp7	229900	guanylate binding protein 7	3	142.547	0.315151	0.0390734	2.10845	9.96211e-48	blue	-	yes	-	-	-	-	-
808	ENSMUSG00000026893	Gca	227960	grancalcin	2	62.6724	0.318311	0.0370126	0.487413	0.00330957	blue	-	-	-	-	-	-	-
809	ENSMUSG00000029708	Gcc1	74375	golgi coiled coil 1	6	28.4167	-0.368633	0.0144213	-0.144727	0.547367	brown	-	-	-	-	-	-	-
810	ENSMUSG00000023333	Gcm1	14531	glial cells missing homolog 1 (Drosophila)	9	78.0652	-0.330134	0.0300686	0.00444379	NA	green	-	-	-	-	-	-	-
811	ENSMUSG00000034424	Gcsh	68133	glycine cleavage system protein H (aminomethyl carrier)	8	116.982	-0.301848	0.0487895	-0.22569	0.31725	green	-	-	-	-	-	-	-
812	ENSMUSG00000037660	Gdf7	238057	growth differentiation factor 7	12	8.29796	-0.312073	0.0411689	-0.977637	0.526726	brown	-	-	-	-	-	-	-
813	ENSMUSG00000061666	Gdpd1	66569	glycerophosphodiester phosphodiesterase domain containing 1	11	87.034	0.361882	0.0165153	-0.500378	0.051054	blue	-	-	-	-	-	-	-
814	ENSMUSG00000028214	Gem	14579	GTP binding protein (gene overexpressed in skeletal muscle)	4	11.7142	-0.369761	0.0140944	0.938983	3.4122e-09	green	-	-	-	-	-	-	-
815	ENSMUSG00000044709	Gemin7	69731	gem (nuclear organelle) associated protein 7	7	19.5655	-0.330016	0.0301321	0.74867	0.0041538	magenta	-	-	-	-	-	-	-
816	ENSMUSG00000021666	Gfm2	320806	G elongation factor, mitochondrial 2	13	97.1764	0.370786	0.0138024	0.00993242	0.959667	blue	-	-	-	-	-	-	-
817	ENSMUSG00000020363	Gfpt2	14584	glutamine fructose-6-phosphate transaminase 2	11	49.8385	-0.345064	0.02286	1.24903	4.4942e-12	green	-	-	-	-	-	-	-
818	ENSMUSG00000021302	Ggps1	14593	geranylgeranyl diphosphate synthase 1	13	14.0538	0.302626	0.0481729	-0.288524	0.259685	blue	-	-	-	-	-	-	-
819	ENSMUSG00000019433	Gipc1	67903	GIPC PDZ domain containing family, member 1	8	83.6644	-0.354184	0.0192075	0.506089	0.00313551	brown	-	-	-	-	-	-	-
820	ENSMUSG00000050234	Gja4	14612	gap junction membrane channel protein alpha 4	4	127.312	0.31839	0.0369623	0.117732	0.658755	greenyellow	-	-	-	-	-	-	-
821	ENSMUSG00000040055	Gjb6	14623	gap junction membrane channel protein beta 6	14	57.1233	0.34706	0.0220151	-0.38914	0.0228725	purple	-	-	-	-	-	-	-
822	ENSMUSG00000056966	Gjc3	118446	gap junction protein, gamma 3, 30.2 kDa (gap junction epsilon-1 protein)	5	137.954	0.318481	0.0369038	-1.03301	0.0287428	lightcyan	-	-	-	-	-	-	-
823	ENSMUSG00000021552	Gkap1	56278	G kinase anchoring protein 1	13	58.2594	0.362723	0.0162415	-0.333792	0.0699568	blue	-	-	-	-	-	-	-
824	ENSMUSG00000026200	Glb1l	74577	galactosidase, beta 1-like	1	75.2001	0.347585	0.0217976	-0.105078	0.526607	blue	-	-	-	-	-	-	-
825	ENSMUSG00000031966	Glb1l3	70893	galactosidase, beta 1 like 3	9	26.8181	0.347193	0.02196	-1.39451	2.94052e-10	blue	-	-	-	-	-	-	-
826	ENSMUSG00000031068	Glrx3	30926	glutaredoxin 3	7	130.294	-0.380919	0.011181	0.327666	0.0981927	green	-	-	-	-	-	-	-
827	ENSMUSG00000020251	Glt8d2	74782	glycosyltransferase 8 domain containing 2	10	82.6511	0.314649	0.0394095	-1.29631	1.07807e-12	midnightblue	-	yes	Nonsynonymous SNP	-	-	-	-
828	ENSMUSG00000061104	Gm10094	100041953	predicted gene 10094	8	93.3015	0.318098	0.0371486	-0.296274	0.633927	greenyellow	-	-	-	-	-	-	-
829	ENSMUSG00000079492	Gm11127	100529082	predicted gene 11127, major histocompatibility locus H2-K1	17	35.9189	-0.354963	0.0189198	1.19548	0.00403494	brown	yes	-	Nonsynonymous SNP	-	-	-	-
830	ENSMUSG00000067916	Gm13139	666532	predicted gene 13139	4	147.776	0.310863	0.0420178	#N/A	#N/A	blue	-	-	-	-	-	-	-
831	ENSMUSG00000065999	Gm13154	102642495		4	148.179	-0.324528	0.0332151	0.135095	0.831288	pink	-	-	Nonsynonymous SNP	-	-	-	-
832	ENSMUSG00000078502	Gm13212	433801	predicted gene 13212	4	146.575	-0.308292	0.0438663	-0.0331588	0.96015	green	yes	-	-	-	-	-	-
833	ENSMUSG00000058186	Gm13242	100041379	predicted gene 13242	4	146.495	-0.36699	0.0149094	0.155339	NA	pink	-	-	-	-	-	-	-
834	ENSMUSG00000078746	Gm13298	545611	predicted gene 13298	4	42.0953	-0.312331	0.0409901	NA	NA	pink	-	-	-	-	-	-	-
835	ENSMUSG00000089736	Gm14378	100044509	predicted gene 14378	8	4.25033	-0.301957	0.0487027	-0.505275	0.0799877	brown	-	-	-	-	-	-	-
836	ENSMUSG00000074444	Gm15284	100038927	predicted gene 15284	8	21.1346	-0.344462	0.0231205	NA	NA	pink	-	-	-	-	-	-	-
837	ENSMUSG00000074449	Gm15319	100040599	predicted gene 15319	8	20.3377	-0.375706	0.0124713	-0.161651	NA	pink	-	-	-	-	-	-	-
838	ENSMUSG00000072754	Gm1679	381667	gene model 1679, (NCBI)	5	110.355	0.326031	0.0323461	-1.74218	0.365348	salmon	-	-	-	-	-	-	-
839	ENSMUSG00000090439	Gm17455	100302688	predicted gene, 17455	10	60.937	-0.322073	0.0346749	0.772651	0.287897	brown	-	-	-	-	-	-	-
840	ENSMUSG00000092216	Gm19345	100502736	predicted gene, 19345	7	19.2667	-0.321675	0.0349159	0.811998	0.422369	green	-	-	-	-	-	-	-
841	ENSMUSG00000066027	Gm2042	100039315	predicted gene 10436	12	86.8346	-0.311247	0.0417469	#N/A	#N/A	pink	-	-	-	-	-	-	-
842	ENSMUSG00000092036	Gm2244	100039452	predicted gene 2244	14	18.7004	-0.305661	0.0458262	#N/A	#N/A	pink	-	-	-	-	-	-	-
843	ENSMUSG00000010529	Gm266	212539	gene model 266, (NCBI)	12	111.485	-0.347398	0.0218747	0.668557	NA	green	-	-	-	-	-	-	-
844	ENSMUSG00000079584	Gm364	245423	gene model 364, (NCBI)	X	57.4631	-0.306735	0.0450178	0.698761	NA	pink	-	-	-	-	-	-	-
845	ENSMUSG00000091937	Gm3646	100042065	predicted gene 3646	1	39.7473	-0.382102	0.0109042	0.897816	NA	pink	-	-	-	-	-	-	-
846	ENSMUSG00000062791	Gm382	211208	gene model 382, (NCBI)	X	127.064	-0.320004	0.0359448	NA	NA	pink	-	-	-	-	-	-	-
847	ENSMUSG00000078504	Gm438	329993	gene model 438, (NCBI)	4	144.778	-0.337021	0.0265415	-2.31155	0.0217847	green	yes	-	Nonsynonymous SNP	-	-	-	-
848	ENSMUSG00000071633	Gm4952	240549	predicted gene 4952	19	12.5255	-0.329984	0.0301492	2.13815	NA	pink	-	-	-	-	-	-	-
849	ENSMUSG00000052730	Gm5111	330305	predicted gene 5111	6	48.6396	0.363443	0.0160098	0.837723	NA	blue	-	-	Nonsense	-	-	-	-
850	ENSMUSG00000094620	Gm5167	382265	predicted gene 5167	X	127.259	-0.330505	0.029869	#N/A	#N/A	pink	-	-	-	-	-	-	-
851	ENSMUSG00000094733	Gm5416	408196	predicted gene 5416	16	36.2103	-0.348051	0.0216054	1.3303	NA	pink	-	-	-	-	-	-	-
852	ENSMUSG00000096215	Gm5480	432995	predicted gene 5480	16	5.00767	0.313558	0.0401469	0.550758	0.00321578	purple	-	yes	-	-	-	-	-
853	ENSMUSG00000079597	Gm5483	433016	predicted gene 5483	16	36.1841	-0.344012	0.0233162	4.17907	3.6615e-11	brown	-	yes	-	-	-	-	-
854	ENSMUSG00000059040	Gm5506	102642340		18	47.8857	-0.335675	0.0272022	0.28173	0.354304	brown	-	yes	-	-	-	-	-
855	ENSMUSG00000079396	Gm5796	100861615	alpha takusan-like	14	6.12772	-0.305122	0.0462363	NA	NA	green	-	-	-	-	-	-	-
856	ENSMUSG00000072952	Gm5878	545861	predicted gene 5878	6	85.1614	-0.361569	0.0166182	-0.756295	NA	green	-	-	-	-	-	-	-
857	ENSMUSG00000086158	Gm5918	546143	predicted gene 5918	9	73.1356	0.332725	0.0286988	-0.661146	0.0025971	purple	-	-	-	-	-	-	-
858	ENSMUSG00000079606	Gm595	209005	gene model 595, (NCBI)	X	48.8444	-0.352524	0.0198336	-0.94536	NA	pink	-	-	-	-	-	-	-
859	ENSMUSG00000073407	Gm6034	547347	H2-GS14-2 antigen	17	35.5294	-0.316685	0.0380614	2.90609	3.76192e-10	green	-	-	-	-	-	-	-
860	ENSMUSG00000096798	Gm6309	622306	predicted gene 6309	5	145.407	-0.307378	0.0445396	#N/A	#N/A	green	-	-	Nonsynonymous SNP	-	-	-	-
861	ENSMUSG00000048621	Gm6377	622976	predicted gene 6377	X	112.083	-0.316014	0.0385014	2.72382	3.25896e-28	green	-	-	-	-	-	-	-
862	ENSMUSG00000089953	Gm757	329360	gene model 757, (NCBI)	2	25.2361	0.301141	0.0493553	-0.034319	0.977904	lightcyan	-	-	-	-	-	-	-
863	ENSMUSG00000071858	Gm94	225443	gene model 94, (NCBI)	18	43.7812	0.300743	0.0496768	0.597287	0.0532157	lightcyan	-	-	-	-	-	-	-
864	ENSMUSG00000049562	Gm962	381201	gene model 962, (NCBI)	19	5.57108	-0.358025	0.0178219	1.15361	6.77023e-13	brown	-	-	Nonsynonymous SNP	-	-	-	-
865	ENSMUSG00000050621	Gm9846	57294	ribosomal protein S27	9	115.073	-0.329332	0.0305029	2.16767	0.0366918	green	-	-	-	-	-	-	-
866	ENSMUSG00000006715	Gmnn	57441	geminin (cell cycle regulatory, replication inhibition)	13	24.7522	0.363386	0.0160282	-0.145923	0.594627	greenyellow	-	-	-	-	-	-	-
867	ENSMUSG00000033021	Gmppa	69080	GDP-mannose pyrophosphorylase A	1	75.443	-0.368828	0.0143644	0.429173	0.0409292	brown	-	yes	-	-	-	-	-
868	ENSMUSG00000032562	Gnai2	14678	guanine nucleotide binding protein, alpha inhibiting 2	9	107.614	-0.337414	0.0263509	0.66835	6.88281e-11	brown	-	-	-	-	-	-	-
869	ENSMUSG00000027523	Gnas	14683	GNAS complex (imprinted)	2	174.33	0.367342	0.0148037	-0.37461	0.00397967	greenyellow	-	-	-	-	-	-	-
870	ENSMUSG00000009108	Gnat2	14686	guanine nucleotide binding protein, alpha transducing 2	3	108.101	-0.322283	0.0345479	0.115307	NA	green	-	-	-	-	-	-	-
871	ENSMUSG00000034109	Golim4	73124	golgi integral membrane protein 4	3	73.6067	0.320364	0.0357212	-0.723379	1.06751e-07	blue	-	-	Nonsynonymous SNP	-	-	-	-
872	ENSMUSG00000039720	Got1l1	76615	glutamic-oxaloacetic transaminase 1-like 1	8	27.1976	0.317714	0.0373951	-1.34365	0.122109	purple	yes	-	-	-	-	-	-
873	ENSMUSG00000030954	Gp2	67133	glycoprotein 2 (zymogen granule membrane)	7	119.443	0.382611	0.010787	0.709536	0.00958039	purple	-	yes	Nonsynonymous SNP	-	-	-	-
874	ENSMUSG00000063808	Gpatch1	67471	G patch domain containing 1	7	35.2872	0.326554	0.0320479	-0.226062	0.281808	greenyellow	-	-	Nonsynonymous SNP	-	-	-	-
875	ENSMUSG00000064272	Gpbar1	227289	G protein-coupled bile acid receptor 1	1	74.2793	-0.340546	0.0248721	0.537514	NA	green	-	-	-	-	-	-	-
876	ENSMUSG00000032745	Gpbp1	73274	GC-rich promoter binding protein 1	13	111.426	0.343914	0.0233589	0.00948531	0.9475	blue	-	-	-	-	-	-	-
877	ENSMUSG00000031119	Gpc4	14735	glypican 4	X	52.0514	0.325441	0.0326851	-0.216875	0.05801	blue	-	-	Nonsynonymous SNP	-	-	-	-
878	ENSMUSG00000022112	Gpc5	103978	glypican 5	14	115.428	-0.353508	0.0194605	0.339663	NA	brown	-	-	-	-	-	-	-
879	ENSMUSG00000000194	Gpr107	277463	G protein-coupled receptor 107	2	31.2162	0.33726	0.0264254	0.212325	0.0746863	blue	-	-	Nonsynonymous SNP	-	-	-	-
880	ENSMUSG00000039116	Gpr126	215798	G protein-coupled receptor 126	10	14.4027	0.350024	0.0208083	-0.938535	8.91917e-10	blue	-	-	Nonsynonymous SNP	-	-	-	-
881	ENSMUSG00000021306	Gpr137b	83924	G protein-coupled receptor 137B	13	13.3605	0.333144	0.0284822	-0.229434	0.22087	blue	-	yes	-	-	-	-	-
882	ENSMUSG00000047293	Gpr15	71223	G protein-coupled receptor 15	16	58.7179	-0.381259	0.0111007	2.62842	3.11747e-07	green	-	-	Nonsynonymous SNP	-	-	-	-
883	ENSMUSG00000038390	Gpr162	14788	G protein-coupled receptor 162	6	124.908	-0.348102	0.0215847	2.89235	2.5959e-20	magenta	-	-	-	-	-	-	-
884	ENSMUSG00000051212	Gpr183	321019	G protein-coupled receptor 183	14	121.553	0.344822	0.0229647	0.497573	0.00528571	blue	-	-	-	-	-	-	-
885	ENSMUSG00000071311	Gpr31b	436440	G protein-coupled receptor 31, D17Leh66b region	17	12.8585	-0.357855	0.0178816	2.92776	NA	brown	-	-	-	-	-	-	-
886	ENSMUSG00000040229	Gpr34	23890	G protein-coupled receptor 34	X	13.6403	0.341998	0.0242104	-1.22543	5.2165e-06	blue	-	-	-	-	-	-	-
887	ENSMUSG00000026271	Gpr35	64095	G protein-coupled receptor 35	1	92.9853	-0.317203	0.0377251	2.1923	7.09743e-30	brown	-	-	-	-	-	-	-
888	ENSMUSG00000049608	Gpr55	227326	G protein-coupled receptor 55	1	85.9412	-0.334746	0.0276665	0.253188	0.514937	brown	yes	-	Nonsynonymous SNP	-	-	-	-
889	ENSMUSG00000091735	Gpr62	436090	G protein-coupled receptor 62	9	106.562	-0.311352	0.0416727	0.668786	0.571198	green	-	-	-	-	-	-	-
890	ENSMUSG00000069170	Gpr98	110789	G protein-coupled receptor 98	13	81.5792	0.340491	0.0248974	-1.2082	1.25391e-07	blue	-	-	-	-	-	-	-
891	ENSMUSG00000008734	Gprc5b	64297	G protein-coupled receptor, family C, group 5, member B	7	118.972	-0.374735	0.012725	0.345066	0.0627482	brown	yes	-	-	-	-	-	-
892	ENSMUSG00000019905	Gprc6a	210198	G protein-coupled receptor, family C, group 6, member A	10	51.6149	0.351896	0.0200748	-0.590828	0.0566155	blue	-	-	-	-	-	-	-
893	ENSMUSG00000020176	Grb10	14783	growth factor receptor bound protein 10	11	11.9499	-0.349899	0.0208582	-0.118027	0.387714	green	-	-	-	-	-	-	-
894	ENSMUSG00000026888	Grb14	50915	growth factor receptor bound protein 14	2	64.9366	0.306653	0.0450791	-1.09886	3.06059e-07	purple	-	yes	-	-	-	-	-
895	ENSMUSG00000036523	Greb1	268527	gene regulated by estrogen in breast cancer protein	12	16.6738	-0.301955	0.0487041	-0.960719	0.00898294	magenta	yes	-	Nonsynonymous SNP	-	-	-	-
896	ENSMUSG00000037188	Grhl3	230824	grainyhead-like 3 (Drosophila)	4	135.548	0.343143	0.0236987	0.237843	0.303345	lightcyan	-	-	-	-	-	-	-
897	ENSMUSG00000025892	Gria4	14802	glutamate receptor, ionotropic, AMPA4 (alpha 4)	9	4.41853	-0.354961	0.0189202	-0.550868	0.534637	green	-	-	-	-	-	-	-
898	ENSMUSG00000071424	Grid2	14804	glutamate receptor, ionotropic, delta 2 (lurcher)	6	63.5044	-0.363587	0.0159639	-0.546281	0.758488	brown	-	-	-	-	-	-	-
899	ENSMUSG00000035745	Grin3b	170483	glutamate receptor, ionotropic, NMDA3B	10	79.9771	-0.354156	0.0192181	1.70948	0.119077	magenta	-	-	-	-	-	-	-
900	ENSMUSG00000034813	Grip1	74053	glutamate receptor interacting protein 1	10	120.011	0.359471	0.0173225	-0.38564	0.151807	purple	-	-	Nonsynonymous SNP	-	-	-	-
901	ENSMUSG00000031153	Gripap1	54645	GRIP1 associated protein 1	X	7.82031	-0.302791	0.0480431	0.37347	0.052407	magenta	-	-	-	-	-	-	-
902	ENSMUSG00000000617	Grm6	108072	glutamate receptor, metabotropic 6	11	50.8523	-0.33632	0.0268839	0.728483	0.42113	green	-	yes	-	-	-	-	-
903	ENSMUSG00000050105	Grrp1	72690	Glycine/arginine rich protein 1	4	134.251	-0.332092	0.0290288	1.367	7.97859e-06	brown	-	yes	Nonsynonymous SNP	-	-	-	-
904	ENSMUSG00000017204	Gsdma	57911	gasdermin A	11	98.6776	0.301837	0.0487987	0.184968	0.549976	lightcyan	-	-	-	-	-	-	-
905	ENSMUSG00000025934	Gsta3	14859	glutathione S-transferase, alpha 3	1	21.2651	0.305157	0.0462092	-0.0467676	0.870151	blue	-	-	-	-	-	-	-
906	ENSMUSG00000068762	Gstm6	14867	glutathione S-transferase, mu 6	3	107.941	0.344344	0.0231716	-0.805245	6.69812e-05	purple	-	yes	-	-	-	-	-
907	ENSMUSG00000004035	Gstm7	68312	glutathione S-transferase, mu 7	3	107.929	0.377777	0.0119443	-0.817099	0.00037471	salmon	-	-	-	-	-	-	-
908	ENSMUSG00000060803	Gstp1	14870	glutathione S-transferase, pi 1 -verified: good probe	19	4.03669	-0.3402	0.0250322	0.819861	2.74968e-05	brown	-	-	-	-	-	-	-
909	ENSMUSG00000001663	Gstt1	14871	glutathione S-transferase, theta 1	10	75.7841	0.351174	0.0203551	-0.291965	0.110166	salmon	-	-	-	-	-	-	-
910	ENSMUSG00000021033	Gstz1	14874	glutathione transferase zeta 1 (maleylacetoacetate isomerase)	12	87.1643	0.321948	0.0347504	-0.589691	3.64721e-09	purple	-	-	-	-	-	-	-
911	ENSMUSG00000035946	Gsx2	14843	GS homeobox 2	5	75.0776	-0.365821	0.0152647	NA	NA	pink	-	-	-	-	-	-	-
912	ENSMUSG00000020962	Gtf2a1	83602	general transcription factor II A, 1	12	91.5591	0.304211	0.0469354	-0.124118	0.502697	blue	-	-	Nonsynonymous SNP	-	-	-	-
913	ENSMUSG00000016503	Gtf3a	66596	general transcription factor III A	5	146.955	-0.347178	0.021966	-0.108255	0.700374	green	-	yes	-	-	-	-	-
914	ENSMUSG00000033434	Gtpbp6	107999	GTP binding protein 6 (putative)	5	110.104	-0.345966	0.0224753	0.822348	0.000142753	brown	-	yes	Nonsynonymous SNP	-	-	-	-
915	ENSMUSG00000036197	Gxylt1	223827	glucoside xylosyltransferase 1	15	93.414	0.343651	0.0234743	-0.749125	1.49837e-07	blue	-	-	-	-	-	-	-
916	ENSMUSG00000022156	Gzme	14942	granzyme E	14	56.1183	-0.301041	0.049436	NA	NA	brown	-	-	Nonsynonymous SNP	-	-	-	-
917	ENSMUSG00000054206	Gzmm	16904	granzyme M (lymphocyte met-ase 1)	10	79.6951	-0.313116	0.0404489	0.712504	0.0852941	green	-	-	-	-	-	-	-
918	ENSMUSG00000079547	H2-DMb1	14999	histocompatibility 2, class II, locus Mb1	17	34.16	0.323653	0.0337293	0.58029	0.00129654	purple	yes	-	Nonsynonymous SNP	-	-	-	-
919	ENSMUSG00000079507	H2-Q1	15006	histocompatibility 2, Q region locus 1	17	35.3236	-0.381448	0.0110564	1.24794	0.0395529	brown	yes	-	-	-	-	-	-
920	ENSMUSG00000091705	H2-Q2	15013	histocompatibility 2, Q region locus 2	17	36.1657	-0.376595	0.0122427	1.18182	3.19465e-09	brown	yes	-	Nonsynonymous SNP	-	-	-	-
921	ENSMUSG00000035929	H2-Q4	15015	histocompatibility 2, Q region locus 4	17	35.2427	-0.331956	0.0291001	2.16891	1.92676e-37	brown	-	-	Nonsynonymous SNP	-	-	-	-
922	ENSMUSG00000054128	H2-T3	15043	histocompatibility 2, T region locus 3	17	36.1856	-0.343174	0.0236849	2.7767	2.64897e-06	brown	yes	-	-	-	-	-	-
923	ENSMUSG00000060032	H2afj	232440	H2A histone family, member J	6	136.81	-0.355225	0.0188237	0.592081	0.0440384	magenta	-	yes	-	-	-	-	-
924	ENSMUSG00000019143	Hars2	70791	histidyl-tRNA synthetase 2, mitochondrial (putative)	18	36.7921	0.37897	0.0116496	-0.209736	0.0958903	blue	-	yes	-	-	-	-	-
925	ENSMUSG00000027018	Hat1	107435	histone aminotransferase 1	2	71.4414	0.363341	0.0160425	0.873866	9.45417e-08	blue	-	-	-	-	-	-	-
926	ENSMUSG00000027944	Hax1	23897	HCLS1 associated X-1	3	89.9958	-0.355032	0.0188943	0.537489	0.116282	green	-	-	-	-	-	-	-
927	ENSMUSG00000062906	Hdac10	170787	histone deacetylase 10	15	89.1234	-0.380234	0.0113436	-0.325776	0.0240857	brown	-	yes	-	-	-	-	-
928	ENSMUSG00000019777	Hdac2	15182	histone deacetylase 2	10	37.0016	0.304286	0.0468778	-0.425736	0.00232636	blue	-	yes	-	-	yes	-	-
929	ENSMUSG00000000295	Hddc2	69692	HD domain containing 2	10	31.3163	0.377867	0.0119219	0.229021	0.560004	blue	-	-	-	-	-	-	-
930	ENSMUSG00000034551	Hdx	245596	highly divergent homeobox	X	111.575	0.313796	0.0399848	-0.216246	0.380177	blue	-	-	-	-	-	-	-
931	ENSMUSG00000022558	Heatr7a	223658	maestro heat-like repeat family member 1	15	76.6217	-0.327123	0.0317267	0.368064	0.000108241	brown	-	-	-	-	-	-	-
932	ENSMUSG00000019853	Hebp2	56016	heme binding protein 2	10	18.5403	0.301822	0.0488106	0.248438	0.468533	lightcyan	-	yes	-	-	-	-	-
933	ENSMUSG00000035247	Hectd1	207304	HECT domain containing 1	12	51.7438	0.326785	0.0319173	-0.05986	0.628962	blue	-	-	-	-	-	-	-
934	ENSMUSG00000035266	Helq	191578	helicase, POLQ-like	5	100.363	0.322733	0.0342771	-0.0391691	0.852633	blue	-	-	-	-	-	-	-
935	ENSMUSG00000047171	Helt	234219	Hey-like transcription factor (zebrafish)	8	46.2923	-0.326453	0.0321054	NA	NA	pink	-	-	-	-	-	-	-
936	ENSMUSG00000044156	Hepacam2	101202	HEPACAM family member 2	6	3.53368	0.303639	0.0473791	-1.92166	5.69322e-18	midnightblue	-	-	-	-	-	-	-
937	ENSMUSG00000048001	Hes5	15208	hairy and enhancer of split 5 (Drosophila)	4	154.962	-0.334319	0.0278821	-0.342747	NA	magenta	-	yes	-	-	yes	-	-
938	ENSMUSG00000039307	Hexdc	238023	hexosaminidase (glycosyl hydrolase family 20, catalytic domain) containing	11	121.222	-0.30765	0.0443387	-0.181329	0.237491	brown	-	-	-	-	-	-	-
939	ENSMUSG00000019789	Hey2	15214	hairy/enhancer-of-split related with YRPW motif 2	10	30.8329	-0.369985	0.0140301	-0.0671915	0.802556	green	-	yes	-	-	-	-	-
940	ENSMUSG00000022821	Hgd	15233	homogentisate 1, 2-dioxygenase	16	37.6318	-0.342085	0.024171	0.144634	0.912989	brown	-	yes	-	-	-	-	-
941	ENSMUSG00000037260	Hgsnat	52120	heparan-alpha-glucosaminide N-acetyltransferase	8	25.9447	0.353136	0.019601	-0.0967305	0.556474	blue	yes	-	Nonsynonymous SNP	-	-	-	-
942	ENSMUSG00000038212	Hiatl1	66631	hippocampus abundant transcript-like 1	13	65.0654	0.303134	0.0477733	0.0517774	0.741604	blue	-	-	Nonsynonymous SNP	-	-	-	-
943	ENSMUSG00000034586	Hid1	217310	HID1 domain containing	11	115.497	0.362977	0.0161594	#N/A	#N/A	salmon	-	-	-	-	-	-	-
944	ENSMUSG00000036450	Hif1an	77039	RIKEN cDNA 2310046M24 gene	19	44.5739	-0.314636	0.0394178	-0.368637	0.0092192	magenta	yes	-	Nonsynonymous SNP	-	-	-	-
945	ENSMUSG00000040424	Hipk4	233020	homeodomain interacting protein kinase 4	7	27.5308	-0.309536	0.0429639	0.0704727	0.891969	magenta	-	-	-	-	-	-	-
946	ENSMUSG00000069302	Hist1h2ah	319168	histone cluster 1, H2ah	13	22.0355	-0.357439	0.0180277	NA	NA	brown	-	-	-	-	-	-	-
947	ENSMUSG00000069266	Hist1h4b	326620	histone cluster 1, H4b	13	23.7571	0.34077	0.0247692	1.06883	NA	blue	-	-	-	-	-	-	-
948	ENSMUSG00000063954	Hist2h2aa1	15267	histone cluster 2, H2aa1	3	96.2413	-0.373094	0.0131638	#N/A	#N/A	brown	-	-	-	-	-	-	-
949	ENSMUSG00000000628	Hk2	15277	hexokinase 2 (skeletal muscle)	6	82.7251	-0.31128	0.0417233	0.616039	0.00458879	green	-	-	-	-	-	-	-
950	ENSMUSG00000002428	Hltf	20585	helicase-like transcription factor	3	20.1167	0.306029	0.0455476	-0.693661	1.26276e-05	blue	-	-	-	-	-	-	-
951	ENSMUSG00000020232	Hmg20b	15353	high mobility group 20 B	10	81.3462	-0.378434	0.0117813	0.612363	0.00325277	brown	-	-	-	-	-	-	-
952	ENSMUSG00000054717	Hmgb2	97165	high mobility group box 2	4	147.086	0.309721	0.0428306	0.1909	0.591969	greenyellow	-	-	-	-	-	-	-
953	ENSMUSG00000050100	Hmx2	15372	H6 homeo box 2	7	124.204	-0.302837	0.0480069	-0.306039	NA	pink	-	-	-	-	-	-	-
954	ENSMUSG00000040148	Hmx3	15373	H6 homeo box 3	7	131.544	-0.323513	0.0338123	0.00193335	NA	pink	-	-	-	-	-	-	-
955	ENSMUSG00000024165	Hn1l	52009	hematological and neurological expressed 1-like	17	24.9422	-0.308944	0.0433919	0.956368	6.57581e-14	green	-	-	-	-	-	-	-
956	ENSMUSG00000007836	Hnrnpa0	77134	heterogeneous nuclear ribonucleoprotein A0	13	58.0245	-0.376716	0.0122119	0.0540985	0.668374	brown	-	-	-	-	-	-	-
957	ENSMUSG00000020358	Hnrnpab	15384	heterogeneous nuclear ribonucleoprotein A/B	11	51.7877	0.379445	0.0115339	0.419527	0.00539928	blue	-	-	-	-	-	-	-
958	ENSMUSG00000021546	Hnrnpk	15387	heterogeneous nuclear ribonucleoprotein K (pre-mRNA processing)	13	58.4024	-0.323956	0.0335503	-0.0348178	0.884797	brown	-	-	-	-	-	-	-
959	ENSMUSG00000015165	Hnrnpl	15388	heterogeneous nuclear ribonucleoprotein L	7	28.0362	-0.303618	0.0473952	0.363076	0.0314184	green	-	-	-	-	-	-	-
960	ENSMUSG00000028109	Hormad1	67981	HORMA domain containing 1	3	95.5815	-0.349423	0.0210488	0.800136	NA	pink	-	-	-	-	-	-	-
961	ENSMUSG00000038203	Hoxa13	15398	homeo box A13	6	52.2599	-0.308163	0.0439611	NA	NA	brown	-	-	Nonsynonymous SNP	-	-	-	-
962	ENSMUSG00000038227	Hoxa9	15405	homeo box A9	6	52.2257	-0.319552	0.0362277	0.222447	NA	pink	-	-	-	-	-	-	-
963	ENSMUSG00000049604	Hoxb13	15408	homeo box B13	11	96.1964	-0.326851	0.03188	1.94809	NA	pink	-	-	-	-	-	-	-
964	ENSMUSG00000000690	Hoxb6	15414	homeo box B6	11	96.3012	-0.326544	0.0320539	-0.117351	0.726807	brown	-	-	-	-	-	-	-
965	ENSMUSG00000001249	Hpn	15451	hepsin	7	31.0988	0.365093	0.0154899	0.0192961	0.932147	salmon	-	-	Nonsynonymous SNP	-	-	-	-
966	ENSMUSG00000014418	Hps5	246694	Hermansky-Pudlak syndrome 5 homolog (human)	7	46.7605	0.379845	0.011437	-0.104361	0.506407	blue	-	yes	-	-	-	-	-
967	ENSMUSG00000041991	Hrnr	68723	hornerin	3	93.3332	0.318888	0.0366456	-0.693723	0.0299685	lightcyan	-	yes	-	-	-	-	-
968	ENSMUSG00000046321	Hs3st2	195646	heparan sulfate (glucosamine) 3-O-sulfotransferase 2	7	121.502	-0.375471	0.0125323	0.800136	NA	brown	-	-	-	-	-	-	-
969	ENSMUSG00000044499	Hs3st5	319415	heparan sulfate (glucosamine) 3-O-sulfotransferase 5	10	36.7027	-0.325715	0.0325273	-1.672	0.159922	brown	-	-	-	-	-	-	-
970	ENSMUSG00000031839	Hsbp1	68196	heat shock factor binding protein 1	8	117.79	0.359804	0.017209	0.463883	0.0303098	greenyellow	-	-	-	-	-	-	-
971	ENSMUSG00000031891	Hsd11b2	15484	hydroxysteroid 11-beta dehydrogenase 2	8	105.524	-0.320985	0.0353379	1.29537	1.54183e-06	brown	-	-	-	-	-	-	-
972	ENSMUSG00000029311	Hsd17b11	114664	hydroxysteroid (17-beta) dehydrogenase 11	5	104.021	0.351022	0.0204146	-0.561056	1.72168e-06	greenyellow	-	-	-	-	-	-	-
973	ENSMUSG00000034528	Hsd17b13	243168	hydroxysteroid (17-beta) dehydrogenase 13	5	103.956	-0.308812	0.0434874	2.06759	NA	brown	-	-	-	-	-	-	-
974	ENSMUSG00000031844	Hsd17b2	15486	hydroxysteroid (17-beta) dehydrogenase 2	8	117.759	0.309679	0.0428614	0.526666	0.224647	lightcyan	-	-	-	-	-	-	-
975	ENSMUSG00000024507	Hsd17b4	15488	hydroxysteroid (17-beta) dehydrogenase 4 (peroxisomal multifunctional enzyme type 2)	18	50.1961	0.375925	0.0124148	-0.471104	0.00036543	salmon	-	-	-	-	-	-	-
976	ENSMUSG00000025092	Hspa12a	73442	heat shock protein 12A	19	58.796	0.377456	0.0120249	-0.298344	0.0175171	purple	-	yes	Nonsynonymous SNP	-	-	-	-
977	ENSMUSG00000059970	Hspa2	15512	heat shock protein 2	12	76.4068	0.328575	0.0309177	0.4293	0.0995148	purple	-	-	-	-	-	yes	-
978	ENSMUSG00000004951	Hspb1	15507	heat shock protein 1	13	45.0811	-0.313884	0.0399253	2.12528	9.43511e-10	brown	-	-	-	-	-	yes	-
979	ENSMUSG00000063802	Hspbp1	66245	HSPA (heat shock 70kDa) binding protein, cytoplasmic cochaperone 1	7	4.66478	-0.324524	0.0332173	0.281281	0.0482162	brown	-	-	-	-	-	-	-
980	ENSMUSG00000008590	Htr3b	57014	5-hydroxytryptamine (serotonin) receptor 3B	9	48.9371	-0.358148	0.0177791	-0.621989	NA	green	-	-	-	-	-	-	-
981	ENSMUSG00000026322	Htr4	15562	5 hydroxytryptamine (serotonin) receptor 4	18	62.4964	0.339215	0.0254921	1.07137	0.0270433	purple	-	-	-	-	-	-	-
982	ENSMUSG00000006205	Htra1	56213	HtrA serine peptidase 1 -verified: good probe	7	130.985	0.309855	0.0427346	-0.0406768	0.859782	salmon	-	-	-	-	-	-	-
983	ENSMUSG00000037406	Htra4	330723	HtrA serine peptidase 4	8	25.0256	-0.361933	0.0164987	-0.100996	0.698014	brown	-	-	-	-	-	-	-
984	ENSMUSG00000029680	Hyal4	77042	hyaluronoglucosaminidase 4	6	24.7674	-0.322719	0.0342857	0.00193335	NA	brown	-	-	-	-	-	-	-
985	ENSMUSG00000029679	Hyal6	74409	hyaluronoglucosaminidase 6	6	24.7832	-0.349123	0.0211692	0.00156823	NA	pink	-	-	-	-	-	-	-
986	ENSMUSG00000006395	Hyi	68180	hydroxypyruvate isomerase homolog (E. coli)	4	118.361	-0.307386	0.0445336	0.257412	0.453242	brown	-	yes	Nonsynonymous SNP	-	-	-	-
987	ENSMUSG00000074342	I830077J02Rik	433638	RIKEN cDNA I830077J02 gene	3	106.251	-0.306781	0.0449838	2.98178	3.05372e-35	brown	-	yes	-	-	-	-	-
988	ENSMUSG00000026618	Iars2	381314	isoleucine-tRNA synthetase 2, mitochondrial	1	184.829	0.361589	0.0166117	-0.428975	0.000784578	blue	-	-	-	-	-	-	-
989	ENSMUSG00000029306	Ibsp	15891	integrin binding sialoprotein	5	104.311	-0.359809	0.0172074	-0.776464	NA	pink	-	-	Nonsynonymous SNP	-	-	-	-
990	ENSMUSG00000037405	Icam1	15894	intercellular adhesion molecule	9	21.0285	-0.354338	0.0191504	1.18871	2.17277e-19	brown	-	-	-	-	-	-	yes
991	ENSMUSG00000027406	Idh3b	170718	isocitrate dehydrogenase 3 (NAD+) beta - verified: good probe	2	130.279	-0.34369	0.0234572	0.223371	0.429987	magenta	-	-	-	-	-	-	-
992	ENSMUSG00000010358	Ifi35	70110	interferon-induced protein 35	11	101.457	-0.323335	0.033918	2.33773	1.84505e-60	magenta	-	-	Nonsynonymous SNP	-	-	-	-
993	ENSMUSG00000045777	Ifitm10	320802	interferon induced transmembrane protein 10	7	135.179	-0.300472	0.0498956	#N/A	#N/A	brown	-	yes	-	-	-	-	-
994	ENSMUSG00000059108	Ifitm6	213002	interferon induced transmembrane protein 6	7	141.016	0.315005	0.0391712	2.52502	8.36881e-14	greenyellow	-	-	-	-	-	-	-
995	ENSMUSG00000070904	Ifna4	15967	interferon alpha 4	4	88.8421	-0.347874	0.0216781	5.66108	5.92956e-09	green	-	-	-	-	-	-	-
996	ENSMUSG00000045364	Ifne	230405	interferon epsilon	4	89.2336	-0.309117	0.0432661	NA	NA	pink	-	-	-	-	-	-	-
997	ENSMUSG00000030323	Ift122	81896	intraflagellar transport 122 homolog (Chlamydomonas)	6	115.926	0.325522	0.0326379	-0.423225	0.00678967	salmon	-	-	-	-	-	-	-
998	ENSMUSG00000016637	Ift27	67042	intraflagellar transport 27	15	78.329	-0.350544	0.0206024	0.662753	0.00587046	brown	-	-	-	-	-	-	-
999	ENSMUSG00000007867	Ift43	76411	intraflagellar transport 43 homolog (Chlamydomonas)	12	84.7416	0.36706	0.0148881	#N/A	#N/A	greenyellow	-	-	-	-	-	-	-
1000	ENSMUSG00000027778	Ift80	68259	intraflagellar transport 80 homolog (Chlamydomonas)	3	68.9187	0.365962	0.0152214	-0.927577	1.49315e-08	blue	-	-	-	-	-	-	-
1001	ENSMUSG00000029814	Igf2bp3	140488	insulin-like growth factor 2 mRNA binding protein 3	6	49.0854	-0.317525	0.0375169	1.13322	0.0727615	green	-	-	-	-	-	-	-
1002	ENSMUSG00000017493	Igfbp4	16010	insulin-like growth factor binding protein 4	11	99.0522	-0.368422	0.0144834	0.434921	0.00124555	brown	-	-	-	-	-	-	-
1003	ENSMUSG00000067149	Igj	16069	immunoglobulin joining chain	5	88.5209	-0.369743	0.0140994	-0.762037	0.00266863	brown	-	-	-	-	-	-	-
1004	ENSMUSG00000013367	Iglon5	210094	IgLON family member 5	7	43.4729	-0.322956	0.0341435	-0.116992	0.819058	brown	-	yes	-	-	-	-	-
1005	ENSMUSG00000054072	Iigp1	60440	interferon inducible GTPase 1	18	60.4746	0.381483	0.0110483	3.47959	1.68714e-92	blue	-	-	-	-	-	-	-
1006	ENSMUSG00000025997	Ikzf2	22779	IKAROS family zinc finger 2	1	69.5377	0.346143	0.0224	-0.363476	0.0338555	blue	-	-	-	-	-	-	-
1007	ENSMUSG00000023206	Il15ra	16169	interleukin 15 receptor, alpha chain	2	11.7058	-0.323243	0.0339727	1.31558	1.23158e-12	green	-	-	-	-	-	-	-
1008	ENSMUSG00000024578	Il17b	56069	interleukin 17B	18	61.6903	-0.318036	0.0371881	1.14248	NA	brown	-	-	-	-	-	-	-
1009	ENSMUSG00000002897	Il17ra	16172	interleukin 17 receptor A	6	120.483	-0.374352	0.0128263	1.19893	2.30492e-14	brown	-	-	-	-	-	-	-
1010	ENSMUSG00000030281	Il17rc	171095	interleukin 17 receptor C	6	113.483	-0.373999	0.0129203	0.633012	1.08517e-06	brown	-	-	-	-	-	-	-
1011	ENSMUSG00000026984	Il1f6	54448	interleukin 1 family, member 6	2	24.2256	0.372914	0.0132128	0.43836	0.320407	lightcyan	-	-	-	-	-	-	-
1012	ENSMUSG00000026073	Il1r2	16178	interleukin 1 receptor, type 2	1	40.1251	-0.343343	0.02361	2.57952	3.5607e-19	green	-	-	-	-	-	yes	-
1013	ENSMUSG00000027720	Il2	16183	interleukin 2	3	37.1211	0.378948	0.0116549	NA	NA	blue	-	-	-	-	-	-	-
1014	ENSMUSG00000040770	Il25	140806	interleukin 25	14	54.9354	-0.300652	0.04975	NA	NA	brown	-	-	-	-	-	-	-
1015	ENSMUSG00000059128	Il28a	330496	interferon lambda 2	7	27.7238	-0.359693	0.0172466	5.89479	8.23754e-18	brown	-	-	-	-	-	-	-
1016	ENSMUSG00000062157	Il28ra	242700	interleukin 28 receptor alpha	4	135.708	-0.304344	0.046833	-0.259745	0.248583	magenta	-	-	-	-	-	-	-
1017	ENSMUSG00000068227	Il2rb	16185	interleukin 2 receptor, beta chain	15	78.4808	-0.303064	0.0478283	1.48316	3.0064e-26	brown	-	yes	-	-	-	-	-
1018	ENSMUSG00000018914	Il3	16187	interleukin 3	11	54.2654	-0.30926	0.0431631	NA	NA	pink	-	-	-	-	-	-	-
1019	ENSMUSG00000031750	Il34	76527	interleukin 34	8	108.218	-0.320945	0.0353626	-0.221154	0.321888	brown	-	-	-	-	-	-	-
1020	ENSMUSG00000068758	Il3ra	16188	interleukin 3 receptor, alpha chain	14	12.3162	-0.333598	0.0282494	0.946288	1.55654e-05	brown	yes	-	Nonsynonymous SNP	-	-	-	-
1021	ENSMUSG00000025746	Il6	16193	interleukin 6	5	30.0198	-0.36599	0.015213	4.64486	1.12634e-51	green	-	-	-	-	-	-	yes
1022	ENSMUSG00000030890	Ilk	16202	integrin linked kinase	7	105.742	0.33974	0.0252459	0.41505	0.00754465	greenyellow	-	-	-	-	-	-	-
1023	ENSMUSG00000026309	Ilkap	67444	integrin-linked kinase-associated serine/threonine phosphatase 2C	1	91.3739	-0.344582	0.0230682	-0.101177	0.564012	magenta	-	-	-	-	-	-	-
1024	ENSMUSG00000032763	Ilvbl	216136	ilvB (bacterial acetolactate synthase)-like	10	78.5766	-0.369202	0.0142555	0.712953	9.43245e-05	brown	-	-	-	-	-	-	-
1025	ENSMUSG00000042670	Immp1l	66541	IMP1 inner mitochondrial membrane peptidase-like	2	105.937	0.301634	0.0489602	-0.517879	0.0708085	blue	-	-	Nonsynonymous SNP	-	-	-	-
1026	ENSMUSG00000052337	Immt	76614	inner membrane protein, mitochondrial (mitofilin)	6	71.855	0.360356	0.0170223	-0.133382	0.420613	blue	-	-	Nonsynonymous SNP	-	-	-	-
1027	ENSMUSG00000026127	Imp4	27993	IMP4, U3 small nucleolar ribonucleoprotein (pre-rRNA cleavage with U3 small nucleolar RNA)	1	34.4448	-0.339573	0.0253241	0.329748	0.0211054	brown	-	-	-	-	-	-	-
1028	ENSMUSG00000041324	Inhba	16323	inhibin beta-A	13	15.9226	-0.36793	0.0146286	2.88133	1.32497e-16	green	-	-	-	-	-	-	-
1029	ENSMUSG00000037035	Inhbb	16324	inhibin beta-B	1	119.416	-0.326306	0.0321894	1.14153	9.04955e-06	brown	-	-	-	-	-	-	-
1030	ENSMUSG00000025405	Inhbc	16325	inhibin beta-C	10	127.357	-0.322864	0.0341989	NA	NA	pink	-	-	-	-	-	-	-
1031	ENSMUSG00000042105	Inpp5f	101490	inositol polyphosphate-5-phosphatase F	7	128.696	0.339871	0.0251851	-0.445977	2.25234e-05	blue	-	-	-	-	-	-	-
1032	ENSMUSG00000045294	Insig1	231070	insulin induced gene 1	5	28.0746	0.301031	0.0494441	-0.178585	0.253909	salmon	-	-	-	-	-	-	-
1033	ENSMUSG00000050957	Insl6	27356	insulin-like 6	19	29.3214	0.300396	0.0499575	2.0619	1.5655e-05	greenyellow	-	-	-	-	-	-	-
1034	ENSMUSG00000005534	Insr	16337	insulin receptor	8	3.15571	0.311216	0.0417682	-0.515136	1.46013e-05	blue	-	-	-	-	-	-	-
1035	ENSMUSG00000027933	Ints3	229543	integrator complex subunit 3	3	90.3919	-0.31493	0.0392209	-0.148755	0.215759	brown	-	-	-	-	-	-	-
1036	ENSMUSG00000025133	Ints4	101861	integrator complex subunit 4	7	97.5412	0.332229	0.0289574	-0.0172783	0.900735	blue	-	-	Nonsynonymous SNP	-	-	-	-
1037	ENSMUSG00000002319	Ipo4	75751	importin 4	14	55.6258	-0.301381	0.0491629	0.774979	5.09016e-10	brown	-	yes	-	-	-	-	-
1038	ENSMUSG00000022837	Iqcb1	320299	IQ calmodulin-binding motif containing 1	16	36.8726	0.368692	0.0144042	-0.468472	0.00550829	blue	-	-	-	-	-	-	-
1039	ENSMUSG00000040795	Iqcc	230767	IQ motif containing C	4	129.616	0.340549	0.0248707	-0.657069	0.000467537	purple	-	yes	Nonsense	-	-	-	-
1040	ENSMUSG00000066383	Iqcf1	74267	IQ motif containing F1	9	106.502	-0.338633	0.0257671	0.155339	NA	pink	-	-	-	-	-	-	-
1041	ENSMUSG00000037801	Iqch	78250	IQ motif containing H	9	63.5852	0.342368	0.0240439	-2.78936	3.91307e-07	blue	-	-	-	-	-	-	-
1042	ENSMUSG00000030536	Iqgap1	29875	IQ motif containing GTPase activating protein 1	7	80.7126	0.319939	0.0359855	-0.144882	0.182525	blue	-	-	-	-	-	-	-
1043	ENSMUSG00000021676	Iqgap2	268687	IQ motif containing GTPase activating protein 2	13	95.6641	0.309741	0.0428168	0.390044	0.0987919	blue	-	-	Nonsynonymous SNP	-	-	-	-
1044	ENSMUSG00000034312	Iqsec1	232227	IQ motif and Sec7 domain 1	6	90.6679	-0.347491	0.0218363	-0.275296	0.0277075	brown	-	yes	-	-	-	-	-
1045	ENSMUSG00000046192	Iqub	214704	IQ motif and ubiquitin domain containing	6	24.4451	0.376194	0.0123455	-0.726561	5.11542e-06	blue	-	-	-	-	-	-	-
1046	ENSMUSG00000031392	Irak1	16179	interleukin-1 receptor-associated kinase 1	X	74.0151	-0.358274	0.0177352	0.376109	0.00076726	brown	-	-	-	-	-	-	-
1047	ENSMUSG00000062028	Irgc1	210145	immunity-related GTPase family, cinema 1	7	24.4323	-0.344529	0.0230912	1.51917	0.0462911	brown	-	-	-	-	-	-	-
1048	ENSMUSG00000041037	Irgq	210146	immunity-related GTPase family, Q	7	24.5344	-0.324944	0.0329722	-0.143256	0.169574	brown	-	-	-	-	-	-	-
1049	ENSMUSG00000054667	Irs4	16370	insulin receptor substrate 4	X	141.722	-0.326995	0.0317987	-0.341214	NA	brown	-	-	-	-	-	-	-
1050	ENSMUSG00000021604	Irx4	50916	Iroquois related homeobox 4 (cardiomyocyte marker)	13	73.2693	-0.37679	0.0121932	0.473811	NA	brown	-	-	-	-	-	-	-
1051	ENSMUSG00000031737	Irx5	54352	Iroquois related homeobox 5 (Drosophila)	8	92.3608	0.335292	0.027393	-0.388927	0.00144461	salmon	-	-	-	-	-	-	-
1052	ENSMUSG00000024601	Isoc1	66307	isochorismatase domain containing 1	18	58.679	0.328345	0.0310447	-0.418543	0.00151118	greenyellow	-	-	-	-	-	-	-
1053	ENSMUSG00000086784	Isoc2a	664994	isochorismatase domain-containing protein 2A	7	4.89154	-0.314448	0.0395444	0.347588	0.120003	brown	-	-	Nonsynonymous SNP	-	-	-	-
1054	ENSMUSG00000030056	Isy1	57905	ISY1 splicing factor homolog (S. cerevisiae)	6	87.8187	-0.319821	0.0360593	0.164746	0.210717	green	-	-	-	-	-	-	-
1055	ENSMUSG00000001507	Itga3	16400	integrin alpha 3	11	95.0445	-0.371661	0.0135573	0.957663	6.85878e-12	brown	-	-	-	-	-	-	-
1056	ENSMUSG00000039115	Itga9	104099	integrin alpha 9	9	118.901	0.339339	0.0254335	-0.193363	0.0558651	blue	-	-	-	-	-	-	-
1057	ENSMUSG00000005947	Itgae	16407	integrin, alpha E, epithelial-associated	11	73.1474	0.331669	0.0292508	-0.841504	1.09321e-05	purple	-	yes	Nonsynonymous SNP	-	-	-	-
1058	ENSMUSG00000026971	Itgb6	16420	integrin beta 6	2	60.5989	-0.382665	0.0107747	0.134026	0.298688	green	yes	-	Nonsynonymous SNP	-	-	-	-
1059	ENSMUSG00000025780	Itih5	209378	inter-alpha (globulin) inhibitor H5	2	10.2494	0.307619	0.0443615	-0.518937	0.00244456	greenyellow	-	-	-	-	-	-	-
1060	ENSMUSG00000022108	Itm2b	16432	integral membrane protein 2B	14	73.3624	0.353266	0.0195517	0.303175	0.046657	greenyellow	-	-	-	-	-	-	-
1061	ENSMUSG00000003752	Itpkc	233011	inositol 1,4,5-trisphosphate 3-kinase C	7	27.2073	-0.319452	0.0362903	0.965003	9.21531e-10	brown	-	-	-	-	-	-	-
1062	ENSMUSG00000095115	Itpripl2	319622	inositol 1,4,5-triphosphate receptor interacting protein-like 2	7	111.342	-0.369298	0.0142277	0.0589436	0.831808	green	yes	-	Nonsynonymous SNP	-	-	-	-
1063	ENSMUSG00000027276	Jag1	16449	jagged 1	2	137.082	0.323506	0.0338163	-0.339449	0.0100917	blue	-	-	-	-	yes	-	-
1064	ENSMUSG00000063568	Jazf1	231986	JAZF zinc finger 1 transcriptional repressor	6	52.7689	-0.328088	0.0311871	-0.234723	0.202885	brown	-	-	-	-	-	-	-
1065	ENSMUSG00000061751	Kalrn	545156	kalirin, RhoGEF kinase (huntingtin-associated protein interacting protein duo)	16	34.0133	-0.335788	0.0271464	0.328615	0.0460647	magenta	-	-	-	-	-	-	-
1066	ENSMUSG00000042861	Kcna10	242151	potassium voltage-gated channel, shaker-related subfamily, member 10 (cGMP regulated)	3	107.195	-0.329981	0.0301507	0.897816	NA	pink	-	-	Nonsense	-	-	-	-
1067	ENSMUSG00000047959	Kcna3	16491	potassium voltage-gated channel, shaker-related subfamily, member 3	3	107.038	-0.319458	0.0362868	0.512609	0.00330957	magenta	-	-	-	-	-	-	-
1068	ENSMUSG00000090122	Kcne1l	66240	potassium voltage-gated channel, Isk-related family, member 1-like	X	142.305	-0.357693	0.0179384	0.67652	0.654263	brown	-	-	-	-	-	-	-
1069	ENSMUSG00000047330	Kcne4	57814	potassium voltage-gated channel, Isk-related subfamily, gene 4	1	78.8197	-0.353732	0.0193765	0.866754	1.38185e-05	green	-	-	-	-	-	-	-
1070	ENSMUSG00000053519	Kcnip1	70357	Kv channel-interacting protein 1	11	33.6305	-0.329647	0.0303319	0.677173	0.529097	green	-	yes	-	-	-	-	-
1071	ENSMUSG00000044708	Kcnj10	16513	potassium inwardly-rectifying channel, subfamily J, member 10	1	172.371	-0.342036	0.024193	0.80595	0.00275524	brown	-	-	Nonsynonymous SNP	-	-	-	-
1072	ENSMUSG00000079436	Kcnj13	100040591	potassium inwardly-rectifying channel, subfamily J, member 13 (low conductance, epithelial, snowflake vitreoretinal degeneration)	1	85.4904	0.349241	0.0211216	-0.856401	1.46719e-05	midnightblue	-	-	-	-	-	-	-
1073	ENSMUSG00000051497	Kcnj16	16517	potassium inwardly-rectifying channel, subfamily J, member 16	11	111.028	-0.356723	0.018282	-1.68089	0.209575	pink	-	-	-	-	-	-	-
1074	ENSMUSG00000030247	Kcnj8	16523	potassium inwardly-rectifying channel, subfamily J, member 8	6	142.565	-0.34381	0.0234048	0.216454	0.214837	green	-	-	-	-	-	-	-
1075	ENSMUSG00000046410	Kcnk6	52150	potassium inwardly-rectifying channel, subfamily K, member 6	7	29.222	-0.368724	0.0143949	0.179205	0.282209	brown	-	-	-	-	-	-	-
1076	ENSMUSG00000054342	Kcnn4	16534	potassium intermediate/small conductance calcium-activated channel, subfamily N, member 4	7	24.385	-0.330553	0.0298433	0.747078	0.0184167	brown	-	-	-	-	-	-	-
1077	ENSMUSG00000058740	Kcnt1	227632	potassium channel, subfamily T, member 1 (slack, low threshold slowly adapting)	2	25.9163	-0.303341	0.0476116	2.03301	5.45986e-05	green	-	-	-	-	-	-	-
1078	ENSMUSG00000046731	Kctd11	216858	potassium channel tetramerisation domain containing 11	11	69.8778	-0.347204	0.0219554	0.491522	0.000328453	brown	-	-	-	-	-	-	-
1079	ENSMUSG00000030499	Kctd15	233107	potassium channel tetramerisation domain containing 15	7	34.6394	-0.323692	0.033706	0.152319	0.401018	brown	-	-	-	-	-	-	-
1080	ENSMUSG00000037653	Kctd8	243043	potassium channel tetramerisation domain containing 8	5	69.1099	0.367686	0.014701	-1.18448	5.93443e-06	purple	-	-	-	-	-	-	-
1081	ENSMUSG00000034487	Kdelc2	68304	KDEL (Lys-Asp-Glu-Leu) containing 2	9	53.4015	0.36837	0.0144987	-0.718605	1.00167e-07	greenyellow	-	yes	-	-	-	-	-
1082	ENSMUSG00000054611	Kdm2a	225876	lysine (K)-specific demethylase 2A	19	4.39247	-0.33452	0.0277807	-0.0171849	0.917961	green	-	-	-	-	-	-	-
1083	ENSMUSG00000062960	Kdr	16542	kinase insert domain protein receptor	5	75.9333	0.357474	0.0180156	-0.50597	6.7877e-07	greenyellow	-	-	-	-	-	-	-
1084	ENSMUSG00000028790	Khdrbs1	20218	KH domain containing, RNA binding, signal transduction associated 1	4	129.723	0.341268	0.0245413	-0.268495	0.0846707	blue	-	yes	-	-	-	-	-
1085	ENSMUSG00000007670	Khsrp	16549	KH-type splicing regulatory protein	17	57.023	-0.35694	0.0182046	0.458747	0.0019271	brown	-	-	-	-	-	-	-
1086	ENSMUSG00000021375	Kif13a	16553	kinesin family member 13A	13	46.7497	0.365778	0.015278	-0.518134	9.41262e-05	blue	-	-	Nonsynonymous SNP	-	-	-	-
1087	ENSMUSG00000041642	Kif21b	16565	kinesin family member 21B	1	136.172	-0.343029	0.0237489	0.261931	0.0924156	brown	-	-	-	-	-	-	-
1088	ENSMUSG00000026494	Kif26b	269152	kinesin family member 26B	1	178.933	0.347332	0.0219024	-1.14373	3.47276e-07	greenyellow	-	-	-	-	-	-	-
1089	ENSMUSG00000018395	Kif3a	16568	kinesin family member 3A	11	53.5844	0.349967	0.0208313	-0.741765	2.7646e-09	blue	-	-	-	-	-	-	-
1090	ENSMUSG00000074657	Kif5a	16572	kinesin family member 5A	10	127.23	-0.36744	0.0147744	-0.941722	0.00736109	magenta	-	-	-	-	-	-	-
1091	ENSMUSG00000006740	Kif5b	16573	kinesin family member 5B	18	6.21376	0.340245	0.025011	-0.358705	0.00149241	blue	-	-	-	-	-	-	-
1092	ENSMUSG00000023999	Kif6	319991	kinesin family member 6	17	49.7483	0.325133	0.0328626	-0.822614	0.00121147	purple	-	-	-	-	-	-	-
1093	ENSMUSG00000036915	Kirrel2	243911	kin of IRRE like 2 (Drosophila)	7	30.4478	-0.315624	0.0387592	-0.770815	NA	pink	-	-	Nonsynonymous SNP	-	-	-	-
1094	ENSMUSG00000040714	Klc3	232943	kinesin light chain 3	7	18.81	0.317623	0.0374534	-0.217568	0.364971	lightcyan	-	-	Nonsynonymous SNP	-	-	-	-
1095	ENSMUSG00000035397	Klf16	118445	Kruppel-like factor 16	10	80.5672	-0.348007	0.0216234	0.650817	3.85002e-06	brown	-	-	-	-	-	-	-
1096	ENSMUSG00000003032	Klf4	16600	Kruppel-like factor 4 (epithelial zinc finger protein of gut, Yamanaka factor)	4	55.5274	-0.341803	0.0242982	0.492371	0.00573084	green	-	-	-	-	-	-	-
1097	ENSMUSG00000032609	Klhdc8b	78267	kelch domain containing 8B	9	108.448	-0.343606	0.0234944	-0.474105	0.0358736	magenta	-	-	-	-	-	-	-
1098	ENSMUSG00000045259	Klhdc9	68874	kelch domain containing 9	1	171.36	0.306262	0.0453723	-0.54094	0.361814	purple	-	-	Nonsynonymous SNP	-	-	-	-
1099	ENSMUSG00000042155	Klhl23	277396	kelch-like 23 (Drosophila)	2	69.8363	0.381296	0.0110922	-0.830904	9.12703e-09	blue	-	-	-	-	-	-	-
1100	ENSMUSG00000022357	Klhl38	268807	kelch-like 38	15	58.483	0.331244	0.0294755	0.00889884	0.977408	blue	-	-	-	-	-	-	-
1101	ENSMUSG00000043008	Klhl6	239743	kelch-like 6 (Drosophila)	16	19.9535	-0.342181	0.0241278	0.518674	0.003054	green	-	-	-	-	-	-	-
1102	ENSMUSG00000029312	Klhl8	246293	kelch-like 8 (Drosophila)	5	103.863	0.345677	0.022598	-0.454613	0.00765889	blue	-	-	Nonsynonymous SNP	-	-	-	-
1103	ENSMUSG00000070923	Klhl9	242521	kelch-like 9 (Drosophila)	4	88.7202	0.357174	0.0181214	-0.242709	0.185776	blue	-	-	-	-	-	-	-
1104	ENSMUSG00000044430	Klk12	69511	kallikrein related-peptidase 12	7	43.7733	0.330425	0.0299119	0.669644	0.349693	lightcyan	-	yes	Nonsynonymous SNP	-	-	-	-
1105	ENSMUSG00000079853	Klra1	16627	killer cell lectin-like receptor, subfamily A, member 1	6	130.382	0.317367	0.0376186	1.56292	0.0357692	greenyellow	-	-	Nonsynonymous SNP	-	-	-	-
1106	ENSMUSG00000067599	Klra7	16638	killer cell lectin-like receptor, subfamily A, member 7	6	130.229	0.323593	0.0337648	1.18762	0.00139852	blue	-	-	Nonsynonymous SNP	-	-	-	-
1107	ENSMUSG00000030154	Klrb1f	232408	killer cell lectin-like receptor subfamily B member 1F	6	129.057	-0.332561	0.0287839	0.625966	0.0224327	green	-	-	-	-	-	-	-
1108	ENSMUSG00000066129	Kndc1	76484	kinase non-catalytic C-lobe domain (KIND) containing 1	7	139.927	0.337212	0.0264483	-0.612962	0.000119556	purple	-	-	-	-	-	-	-
1109	ENSMUSG00000042810	Krba1	77827	KRAB-A domain containing 1	6	48.4168	-0.338958	0.025613	-0.0280286	0.870679	brown	-	-	Nonsynonymous SNP	-	-	-	-
1110	ENSMUSG00000063334	Krr1	52705	KRR1, small subunit (SSU) processome component, homolog (yeast)	10	111.977	0.347785	0.0217147	-0.265804	0.047954	blue	-	-	-	-	-	-	-
1111	ENSMUSG00000035775	Krt20	66809	keratin 20	11	99.4285	-0.373421	0.0130753	2.9412	0.000599542	green	-	-	Nonsynonymous SNP	-	-	-	-
1112	ENSMUSG00000035831	Krt25	70810	keratin 25	11	99.316	0.337372	0.0263709	0.733753	NA	purple	-	-	-	-	-	-	-
1113	ENSMUSG00000022986	Krt75	109052	keratin 75	15	101.573	-0.303844	0.0472197	1.22166	0.326079	brown	-	yes	-	-	-	-	-
1114	ENSMUSG00000067615	Krt81	64818	keratin 81	15	101.459	-0.326217	0.0322398	1.22701	NA	green	-	-	-	-	-	-	-
1115	ENSMUSG00000044294	Krt84	16680	keratin 84	15	101.525	-0.303833	0.0472279	0.269174	NA	pink	-	-	-	-	-	-	-
1116	ENSMUSG00000073775	Kti12	100087	KTI12 homolog, chromatin associated (S. cerevisiae)	4	108.675	-0.362283	0.0163844	0.409263	0.0483333	brown	-	yes	-	-	-	-	-
1117	ENSMUSG00000039682	Lap3	66988	leucine aminopeptidase 3	5	45.5123	0.343314	0.0236228	1.39188	3.6493e-10	greenyellow	-	-	-	-	-	-	-
1118	ENSMUSG00000022257	Laptm4b	114128	lysosomal-associated protein transmembrane 4B	15	34.2841	0.32873	0.0308325	-0.137857	0.304023	blue	-	yes	-	-	-	-	-
1119	ENSMUSG00000025762	Larp1b	102632135		3	41.23	0.382143	0.0108948	0.257457	0.086019	blue	-	-	-	-	-	-	-
1120	ENSMUSG00000040751	Lat2	56743	linker for activation of T cells family, member 2	5	134.6	-0.376284	0.0123223	1.72531	2.38508e-19	brown	-	yes	-	-	-	-	-
1121	ENSMUSG00000030763	Lcmt1	30949	leucine carboxyl methyltransferase 1	7	123.43	0.377356	0.01205	0.15058	0.588257	blue	-	-	-	-	-	-	-
1122	ENSMUSG00000026822	Lcn2	16819	lipocalin 2 (urinary kidney injury marker)	2	32.3857	-0.334806	0.0276365	3.95204	6.16839e-121	brown	-	-	-	-	-	-	-
1123	ENSMUSG00000015882	Lcorl	209707	ligand dependent nuclear receptor corepressor-like	5	45.774	0.361883	0.016515	-0.520107	0.00247058	blue	-	yes	-	-	-	-	-
1124	ENSMUSG00000066652	Lefty2	320202	Left-right determination factor 2	1	180.898	-0.345249	0.0227808	-2.14097	NA	brown	-	-	-	-	-	-	-
1125	ENSMUSG00000027927	Lelp1	69332	ate cornified envelope-like proline-rich 1	3	92.135	-0.35853	0.0176463	4.21977	0.00129654	brown	-	-	-	-	-	-	-
1126	ENSMUSG00000059201	Lep	16846	leptin	6	29.0737	-0.355136	0.0188562	-0.462604	0.400251	magenta	-	-	-	-	-	-	-
1127	ENSMUSG00000005299	Letm1	56384	leucine zipper-EF-hand containing transmembrane protein 1	5	33.7415	0.307585	0.0443862	0.11503	0.655476	greenyellow	-	-	-	-	-	-	-
1128	ENSMUSG00000037363	Letm2	270035	leucine zipper-EF-hand containing transmembrane protein 2	8	25.592	0.320206	0.0358193	-0.0194305	0.946994	blue	yes	-	-	-	-	-	-
1129	ENSMUSG00000033595	Lgi3	213469	leucine-rich repeat LGI family, member 3	14	70.5379	0.368443	0.0144772	-0.977607	5.7378e-08	salmon	-	-	-	-	-	-	-
1130	ENSMUSG00000036560	Lgi4	243914	leucine-rich repeat LGI family, member 4	7	31.0705	-0.358455	0.017672	-0.476098	0.00667639	brown	-	-	Nonsynonymous SNP	-	-	-	-
1131	ENSMUSG00000020140	Lgr5	14160	leucine rich repeat containing G protein coupled receptor 5	10	115.452	-0.340692	0.0248051	-0.507623	0.142443	green	-	yes	-	-	-	-	-
1132	ENSMUSG00000062252	Lhfpl5	328789	lipoma HMGIC fusion partner-like 5	17	28.4388	-0.321154	0.0352344	0.00193335	NA	brown	-	yes	-	-	-	-	-
1133	ENSMUSG00000058818	Lilrb3	18733	leukocyte immunoglobulin-like receptor, subfamily B (with TM and ITIM domains), member 3	7	33.8921	-0.322164	0.0346198	2.6095	6.23794e-62	brown	-	-	Nonsynonymous SNP	-	-	-	-
1134	ENSMUSG00000062593	Lilrb4	14728	leukocyte immunoglobulin-like receptor, subfamily B, member 4	10	51.4941	-0.33043	0.0299096	2.37711	5.94376e-22	green	-	yes	-	-	-	-	-
1135	ENSMUSG00000004613	Lim2	233187	lens intrinsic membrane protein 2	7	43.4357	-0.359754	0.0172258	NA	NA	pink	-	-	Nonsynonymous SNP	-	-	-	-
1136	ENSMUSG00000037736	Limch1	77569	LIM and calponin homology domains 1	5	66.9988	0.329479	0.0304231	-1.06674	1.25221e-10	midnightblue	-	-	-	-	-	-	-
1137	ENSMUSG00000019920	Lims1	110829	LIM and senescent cell antigen-like domains 1	10	58.4217	0.345698	0.0225889	-0.351915	0.0862007	blue	-	-	-	-	-	-	-
1138	ENSMUSG00000027162	Lin7c	22343	lin-7 homolog C (C. elegans)	2	109.901	0.355693	0.0186528	-0.639658	1.95671e-05	blue	-	-	-	-	-	-	-
1139	ENSMUSG00000053091	Lins	72635	lines homolog (Drosophila)	7	59.454	-0.33737	0.0263719	0.146018	0.316316	green	-	-	Nonsynonymous SNP	-	-	-	-
1140	ENSMUSG00000056078	Lipm	78753	lipase, family member M	19	34.1224	0.320954	0.0353574	-0.023919	0.959643	lightcyan	-	-	-	-	-	-	-
1141	ENSMUSG00000079344	Lipo4	628236	lipase, member O4	19	33.4247	-0.303457	0.0475205	#N/A	#N/A	pink	-	-	-	-	-	-	-
1142	ENSMUSG00000041891	Lman1	70361	lectin, mannose-binding, 1	18	65.9467	0.339015	0.0255861	0.0521792	0.600184	blue	-	-	-	-	-	-	-
1143	ENSMUSG00000056271	Lman1l	235416	lectin, mannose-binding 1 like	9	57.6006	-0.302783	0.0480488	0.344253	0.754913	green	-	-	-	-	-	-	-
1144	ENSMUSG00000022999	Lmbr1l	74775	limb region 1 like	15	98.9042	-0.348999	0.0212193	0.350579	0.0598774	magenta	-	-	-	-	-	-	-
1145	ENSMUSG00000028266	Lmo4	16911	LIM domain only 4	3	144.201	0.31884	0.0366761	0.818849	9.97942e-07	blue	-	-	-	-	-	-	-
1146	ENSMUSG00000009207	Lnp	69605	limb and neural patterns	2	74.5217	0.316092	0.03845	-0.664065	0.00036543	blue	-	-	-	-	-	-	-
1147	ENSMUSG00000047866	Lonp2	66887	lon peptidase 2, peroxisomal	8	86.7163	0.365532	0.0153537	-0.311325	0.000871164	midnightblue	-	-	-	-	-	-	-
1148	ENSMUSG00000024529	Lox	16948	lysyl oxidase	18	52.5162	-0.377525	0.0120075	1.67441	2.20996e-16	green	-	-	-	-	-	-	-
1149	ENSMUSG00000032334	Loxl1	16949	lysyl oxidase-like 1	9	58.2887	-0.336122	0.0269812	0.955239	2.07432e-07	brown	-	-	-	-	-	-	-
1150	ENSMUSG00000031290	Lrch2	210297	leucine-rich repeats and calponin homology (CH) domain containing 2	X	147.471	0.316985	0.037866	-0.744345	0.00789313	blue	-	-	-	-	-	-	-
1151	ENSMUSG00000041044	Lrit1	239037	leucine-rich repeat, immunoglobulin-like and transmembrane domains 1	14	37.0574	-0.360002	0.017142	NA	NA	green	-	yes	-	-	-	-	-
1152	ENSMUSG00000022305	Lrp12	239393	low density lipoprotein-related protein 12	15	39.8712	-0.309878	0.042718	0.856785	3.99129e-07	green	-	-	-	-	-	-	-
1153	ENSMUSG00000049252	Lrp1b	94217	low density lipoprotein-related protein 1B (deleted in tumors)	2	41.4968	-0.337677	0.0262239	-1.0064	NA	pink	-	-	Nonsynonymous SNP	-	-	-	-
1154	ENSMUSG00000027070	Lrp2	14725	low density lipoprotein receptor-related protein 2	2	69.5524	0.342591	0.0239442	-0.834527	3.42333e-06	blue	-	-	Nonsynonymous SNP	-	-	-	-
1155	ENSMUSG00000001802	Lrp3	435965	low density lipoprotein receptor-related protein 3	7	34.417	-0.355823	0.0186057	-0.351175	0.0766268	brown	-	-	-	-	-	-	-
1156	ENSMUSG00000090291	Lrrc10b	278795	leucine rich repeat containing 10B	19	10.3809	0.362573	0.01629	-0.760514	0.000785849	purple	-	yes	-	-	-	-	-
1157	ENSMUSG00000049988	Lrrc25	211228	leucine rich repeat containing 25	8	70.6183	-0.381462	0.0110531	2.77602	7.58985e-46	brown	-	-	Nonsynonymous SNP	-	-	-	-
1158	ENSMUSG00000051652	Lrrc3	237387	leucine rich repeat containing 3	10	77.9001	-0.378243	0.0118283	-0.58212	0.137324	brown	-	-	-	-	-	-	-
1159	ENSMUSG00000052384	Lrrc33	224109	leucine rich repeat containing 33	16	32.143	-0.357725	0.017927	1.3187	1.58298e-20	brown	-	-	-	-	-	-	-
1160	ENSMUSG00000054320	Lrrc36	270091	leucine rich repeat containing 36	8	105.464	0.333507	0.0282958	-1.00575	1.68664e-12	purple	-	-	-	-	-	-	-
1161	ENSMUSG00000049939	Lrrc4	192198	leucine rich repeat containing 4	6	28.8296	-0.300815	0.0496187	1.59392	6.32239e-13	green	-	yes	-	-	-	-	-
1162	ENSMUSG00000063052	Lrrc40	67144	leucine rich repeat containing 40	3	158.068	0.301386	0.0491591	-0.167545	0.458318	blue	-	-	-	-	-	-	-
1163	ENSMUSG00000047766	Lrrc49	102747	leucine rich repeat containing 49	9	60.5692	0.312961	0.0405555	0.0379079	0.828996	blue	-	-	-	-	-	-	-
1164	ENSMUSG00000047085	Lrrc4b	272381	leucine rich repeat containing 4B	7	44.4628	-0.320249	0.0357926	-0.691083	0.0280738	green	-	-	Nonsynonymous SNP	-	-	-	-
1165	ENSMUSG00000064307	Lrrc51	69358	leucine rich repeat containing 51	7	101.916	0.301666	0.0489347	-0.170945	0.376152	purple	yes	-	-	-	-	-	-
1166	ENSMUSG00000067206	Lrrc66	231296	leucine rich repeat containing 66	5	73.2384	-0.366779	0.014973	0.213273	0.878481	green	-	-	Nonsynonymous SNP	-	-	-	-
1167	ENSMUSG00000040367	Lrrd1	242838	leucine rich repeats and death domain containing 1	5	3.84519	-0.332609	0.028759	#N/A	#N/A	green	-	yes	-	-	-	-	-
1168	ENSMUSG00000027703	Lrriq4	68307	leucine-rich repeats and IQ motif containing 4	3	30.749	-0.323831	0.0336241	1.4828	NA	brown	-	-	-	-	-	-	-
1169	ENSMUSG00000036295	Lrrn3	16981	leucine rich repeat protein 3, neuronal	12	41.452	0.381924	0.0109454	-1.47665	4.57993e-15	blue	-	-	Nonsynonymous SNP	-	-	-	-
1170	ENSMUSG00000022538	Lsg1	224092	large subunit GTPase 1 homolog (S. cerevisiae)	16	30.5856	0.365329	0.0154164	0.798907	0.00164038	blue	-	-	-	-	-	-	-
1171	ENSMUSG00000007050	Lsm2	27756	LSM2 homolog, U6 small nuclear RNA associated (S. cerevisiae)	17	34.9855	-0.344145	0.0232583	0.987046	0.000341394	brown	-	-	-	-	-	-	-
1172	ENSMUSG00000059278	Lsmd1	78304	LSM domain containing 1	11	69.3965	-0.307421	0.0445077	1.32794	3.11859e-05	green	-	-	-	-	-	-	-
1173	ENSMUSG00000024399	Ltb	16994	lymphotoxin B	17	35.1958	-0.362804	0.0162153	1.42255	3.68241e-07	brown	-	-	Nonsynonymous SNP	-	-	-	-
1174	ENSMUSG00000020377	Ltc4s	17001	leukotriene C4 synthase	11	50.2365	-0.323458	0.033845	1.48349	0.000978649	brown	-	-	-	-	-	-	-
1175	ENSMUSG00000019814	Ltv1	353258	LTV1 homolog (S. cerevisiae)	10	13.1788	-0.323272	0.033955	0.355511	0.0139225	green	-	-	Nonsynonymous SNP	-	-	-	-
1176	ENSMUSG00000020863	Luc7l3	67684	LUC7-like 3 (cAMP regulatory element-associated protein 1)	11	94.2978	0.336734	0.026681	-0.414658	6.211e-06	blue	-	-	-	-	-	-	-
1177	ENSMUSG00000063297	Luzp2	233271	leucine zipper protein 2	7	55.2687	-0.353226	0.0195668	-0.494953	0.595617	green	-	-	-	-	-	-	-
1178	ENSMUSG00000079018	Ly6c1	17067	lymphocyte antigen 6 complex, locus C1	15	75.0455	-0.31694	0.0378954	1.95398	7.42128e-18	green	-	-	-	-	-	-	-
1179	ENSMUSG00000022586	Ly6i	57248	lymphocyte antigen 6 complex, locus I	15	75.4277	-0.323547	0.0337919	4.6888	1.03834e-123	brown	-	-	-	-	-	-	-
1180	ENSMUSG00000022595	Lypd2	68311	Ly6/Plaur domain containing 2	15	74.7323	0.306321	0.0453283	0.100686	0.826239	purple	-	-	-	-	-	-	-
1181	ENSMUSG00000039246	Lyplal1	226791	lysophospholipase-like 1	1	186.1	0.324829	0.0330394	-1.01844	9.47009e-07	blue	yes	-	Nonsynonymous SNP	-	-	-	-
1182	ENSMUSG00000040370	Lyrm5	67636	LYR motif containing 5	6	145.217	0.359781	0.0172167	-0.72158	5.23155e-05	blue	-	-	-	-	-	-	-
1183	ENSMUSG00000069516	Lyz2	17105	lysozyme 2	10	117.84	0.339668	0.0252797	-0.127243	0.660766	midnightblue	-	yes	-	-	-	-	-
1184	ENSMUSG00000028990	Lzic	69151	leucine zipper and CTNNBIP1 domain containing	4	149.496	-0.336732	0.0266824	-0.336577	0.0292083	green	-	-	Nonsynonymous SNP	-	-	-	-
1185	ENSMUSG00000035342	Lzts2	226154	leucine zipper, putative tumor suppressor 2	19	45.0268	-0.37127	0.0136663	0.0622952	0.81211	brown	-	-	Nonsynonymous SNP	-	-	-	-
1186	ENSMUSG00000056947	Mab21l1	17116	mab-21-like 1 (C. elegans)	3	55.7845	-0.325389	0.0327149	-1.33457	NA	magenta	-	-	-	-	-	-	-
1187	ENSMUSG00000020310	Madcam1	17123	mucosal vascular addressin cell adhesion molecule 1	10	79.6683	-0.30743	0.0445012	-0.706388	0.546995	brown	-	-	-	-	-	-	-
1188	ENSMUSG00000056972	Magel2	27385	melanoma antigen, family L, 2	7	62.3816	-0.350079	0.0207865	-0.161651	NA	pink	-	yes	Nonsynonymous SNP	-	-	-	-
1189	ENSMUSG00000045095	Magi1	14924	membrane associated guanylate kinase, WW and PDZ domain containing 1	6	93.6944	0.31971	0.0361285	-0.63358	6.91309e-07	midnightblue	-	-	-	-	-	-	-
1190	ENSMUSG00000040003	Magi2	50791	membrane associated guanylate kinase, WW and PDZ domain containing 2	5	20.6613	0.301257	0.0492623	-0.703048	0.0014307	blue	-	-	-	-	-	-	-
1191	ENSMUSG00000008763	Man1a2	17156	mannosidase, alpha, class 1A, member 2	3	100.685	0.360984	0.0168122	-0.19318	0.170542	blue	-	-	-	-	-	-	-
1192	ENSMUSG00000035027	Map2k2	26396	mitogen activated protein kinase kinase 2	10	81.1238	-0.353179	0.0195847	0.438603	0.0317313	brown	-	-	-	-	-	yes	-
1193	ENSMUSG00000033352	Map2k4	26398	mitogen activated protein kinase kinase 4	11	65.6883	-0.303397	0.0475681	0.291738	0.0373251	green	-	-	-	-	-	yes	yes
1194	ENSMUSG00000023050	Map3k12	26404	mitogen activated protein kinase kinase kinase 12	15	102.5	-0.309438	0.0430343	-0.42356	0.00913708	magenta	-	-	-	-	-	yes	-
1195	ENSMUSG00000020700	Map3k3	26406	mitogen activated protein kinase kinase kinase 3	11	106.155	-0.371789	0.0135218	0.210561	0.0364018	blue	-	-	-	-	-	yes	-
1196	ENSMUSG00000071369	Map3k5	26408	mitogen activated protein kinase kinase kinase 5	10	20.1407	0.328286	0.0310776	-0.0976276	0.456757	blue	-	-	-	-	-	yes	yes
1197	ENSMUSG00000024235	Map3k8	26410	mitogen activated protein kinase kinase kinase 8	18	4.34751	-0.312106	0.0411464	0.954472	0.000885781	green	-	-	-	-	-	yes	yes
1198	ENSMUSG00000024948	Map4k2	26412	mitogen activated protein kinase kinase kinase kinase 2	19	6.35504	-0.310609	0.0421976	0.00946241	0.967339	magenta	yes	-	-	-	-	yes	-
1199	ENSMUSG00000022619	Mapk8ip2	60597	mitogen-activated protein kinase 8 interacting protein 2	15	89.4626	-0.351513	0.0202231	-0.294476	0.752891	brown	-	-	-	-	-	yes	-
1200	ENSMUSG00000039372	March4	381270	membrane-associated ring finger (C3HC4) 4, E3 ubiquitin ligase	1	72.4273	0.374872	0.012689	#N/A	#N/A	purple	-	-	-	-	-	-	-
1201	ENSMUSG00000026977	March7	57438	membrane-associated ring finger (C3HC4) 7	2	60.2482	0.304956	0.0463631	#N/A	#N/A	blue	-	-	-	-	-	-	-
1202	ENSMUSG00000069662	Marcks	17118	myristoylated alanine rich protein kinase C substrate	10	37.1352	-0.316211	0.0383719	0.355157	0.0154569	green	-	-	-	-	-	-	-
1203	ENSMUSG00000047945	Marcksl1	17357	MARCKS-like 1	15	103.447	-0.350317	0.0206923	2.20773	6.35294e-19	brown	-	-	-	-	-	-	-
1204	ENSMUSG00000026620	Mark1	226778	MAP/microtubule affinity regulating kinase 1	1	184.898	-0.317848	0.0373086	0.712391	5.93696e-07	brown	-	-	Nonsynonymous SNP	-	-	-	-
1205	ENSMUSG00000040354	Mars	216443	methionine-tRNA synthetase	10	127.297	-0.362874	0.0161926	0.75584	7.90314e-09	brown	-	-	Nonsynonymous SNP	-	-	-	-
1206	ENSMUSG00000042032	Mat2b	108645	methionine adenosyltransferase II, beta	11	40.6794	0.351681	0.0201581	0.0174797	0.943497	blue	-	-	-	-	-	-	-
1207	ENSMUSG00000040533	Matn1	17180	matrilin 1, cartilage matrix protein 1	4	130.955	-0.354267	0.0191766	-0.315949	NA	pink	-	-	-	-	-	-	-
1208	ENSMUSG00000016995	Matn4	17183	matrilin 4	2	164.397	0.364105	0.0157994	-0.760191	7.91741e-05	salmon	-	yes	Nonsynonymous SNP	-	-	-	-
1209	ENSMUSG00000037523	Mavs	228607	mitochondrial antiviral signaling protein	2	131.416	-0.356727	0.0182806	-0.345292	0.00944676	brown	-	yes	Nonsynonymous SNP	-	-	-	-
1210	ENSMUSG00000030678	Maz	17188	MYC-associated zinc finger protein (purine-binding transcription factor)	7	127.024	-0.332927	0.0285944	0.269242	0.0158068	brown	-	-	-	-	-	-	-
1211	ENSMUSG00000035478	Mbd3	17192	methyl-CpG binding domain protein 3	10	80.3939	-0.328972	0.0306996	0.667916	0.00155575	brown	-	-	-	-	-	-	-
1212	ENSMUSG00000030322	Mbd4	17193	methyl-CpG binding domain protein 4	6	115.845	0.322637	0.0343348	-0.495805	0.0306791	blue	-	-	Nonsynonymous SNP	-	-	-	-
1213	ENSMUSG00000037780	Mbl1	17194	mannose binding lectin (A)	14	41.1588	-0.302446	0.0483154	-0.107979	0.839664	blue	-	-	-	-	-	-	-
1214	ENSMUSG00000051098	Mblac2	72852	metallo-beta-lactamase domain containing 2	13	81.5724	0.352395	0.0198831	-1.21507	1.36437e-08	blue	-	-	-	-	-	-	-
1215	ENSMUSG00000022139	Mbnl2	105559	muscleblind-like splicing regulator 2	14	120.431	0.331114	0.0295443	-0.308762	0.055786	blue	-	-	-	-	-	-	-
1216	ENSMUSG00000035596	Mboat7	77582	membrane bound O-acyltransferase domain containing 7	7	3.73831	-0.300827	0.049609	0.318581	0.00934417	brown	-	-	Nonsynonymous SNP	-	-	-	-
1217	ENSMUSG00000038537	Mc3r	17201	melanocortin 3 receptor	2	172.251	-0.359247	0.0173991	NA	NA	pink	-	-	-	-	-	-	-
1218	ENSMUSG00000032135	Mcam	84004	melanoma cell adhesion molecule	9	44.1413	-0.370248	0.013955	0.668331	2.25699e-08	brown	-	-	-	-	-	-	-
1219	ENSMUSG00000074651	Mcin	622408	multiciliate differentiation and DNA synthesis associated cell cycle protein	13	112.204	0.353922	0.0193055	#N/A	#N/A	purple	-	-	-	-	-	-	-
1220	ENSMUSG00000041859	Mcm3	17215	minichromosome maintenance deficient 3 (S. cerevisiae)	1	20.8048	0.355364	0.0187727	0.263542	0.0116315	greenyellow	-	-	-	-	-	-	-
1221	ENSMUSG00000029730	Mcm7	17220	minichromosome maintenance deficient 7 (S. cerevisiae)	5	138.165	0.313883	0.0399264	0.613872	0.00114308	greenyellow	-	-	-	-	-	-	-
1222	ENSMUSG00000048170	Mcmbp	210711	MCM (minichromosome maintenance deficient) binding protein	7	121.556	0.336136	0.0269745	0.289673	0.00919917	blue	-	-	-	-	-	-	-
1223	ENSMUSG00000037570	Mcrs1	51812	microspherule protein 1	15	99.2494	-0.321538	0.0349998	0.276486	0.349608	brown	-	-	-	-	-	-	-
1224	ENSMUSG00000034912	Mdga2	320772	MAM domain containing glycosylphosphatidylinositol anchor 2	12	66.4701	-0.30675	0.0450069	-0.566668	0.677106	brown	-	yes	-	-	-	-	-
1225	ENSMUSG00000019179	Mdh2	17448	malate dehydrogenase 2, NAD (mitochondrial)	5	135.79	-0.365642	0.0153197	0.25176	0.121478	brown	-	-	-	-	-	-	-
1226	ENSMUSG00000020212	Mdm1	17245	transformed mouse 3T3 cell double minute 1	10	118.169	0.301528	0.0490453	-0.808891	1.21254e-10	purple	-	yes	Nonsynonymous SNP	-	-	-	-
1227	ENSMUSG00000028863	Meaf6	70088	MYST/Esa1-associated factor 6	4	125.431	-0.344054	0.0232978	0.0366155	0.869838	brown	-	-	-	-	-	-	-
1228	ENSMUSG00000038622	Med30	69790	mediator complex subunit 30	15	52.721	0.328807	0.0307904	0.505841	0.0621057	blue	-	-	-	-	-	-	-
1229	ENSMUSG00000022109	Med4	67381	mediator of RNA polymerase II transcription, subunit 4 homolog (yeast)	14	73.5181	0.324558	0.0331974	0.293239	0.253839	blue	-	-	-	-	-	-	-
1230	ENSMUSG00000020397	Med7	66213	mediator complex subunit 7	11	46.4411	0.338402	0.0258769	0.183854	0.178778	greenyellow	-	-	-	-	-	-	-
1231	ENSMUSG00000061650	Med9	192191	mediator of RNA polymerase II transcription, subunit 9 homolog (yeast)	11	59.9608	-0.329486	0.0304189	0.204707	0.167993	brown	-	-	-	-	-	-	-
1232	ENSMUSG00000026650	Meig1	104362	meiosis expressed gene 1	2	3.40914	0.30624	0.0453887	-0.153686	0.715236	purple	-	-	-	yes	-	-	-
1233	ENSMUSG00000002274	Metrn	70083	meteorin, glial cell differentiation regulator	17	25.7949	-0.339566	0.0253274	-0.371354	0.132976	brown	-	-	-	-	-	-	-
1234	ENSMUSG00000028114	Mettl14	210529	methyltransferase like 14	3	123.67	-0.320846	0.0354234	-0.21401	0.102715	brown	-	-	-	-	-	-	-
1235	ENSMUSG00000057234	Mettl15	76894	methyltransferase like 15	2	109.4	0.373588	0.0130303	-0.397329	0.0291937	blue	-	-	Nonsynonymous SNP	-	-	-	-
1236	ENSMUSG00000004561	Mettl17	52535	methyltransferase like 17	14	51.2675	-0.377407	0.0120371	-0.36556	0.0293107	brown	-	-	Nonsynonymous SNP	-	-	-	-
1237	ENSMUSG00000047343	Mettl21c	433294	RIKEN cDNA A530098C11 gene	1	44.0098	-0.3561	0.0185057	#N/A	#N/A	green	-	-	-	-	-	-	-
1238	ENSMUSG00000049882	Mettl21d	207965	gene model 71, (NCBI)	12	69.5778	-0.331005	0.029602	0.277706	0.135041	green	yes	-	-	-	-	-	-
1239	ENSMUSG00000090266	Mettl23	74319	methyltransferase like 23	11	116.988	-0.323824	0.0336284	#N/A	#N/A	magenta	-	-	-	-	-	-	-
1240	ENSMUSG00000029020	Mfn2	170731	mitofusin 2 (mitochondrial outer membrane large GTPase)	4	147.874	0.303678	0.047349	-0.0178865	0.91909	greenyellow	-	-	Nonsynonymous SNP	-	-	-	-
1241	ENSMUSG00000020818	Mfsd11	69900	major facilitator superfamily domain containing 11	11	116.811	-0.302918	0.0479429	0.00558275	0.984166	magenta	-	-	-	-	-	-	-
1242	ENSMUSG00000037336	Mfsd2b	432628	major facilitator superfamily domain containing 2B	12	4.86214	-0.32073	0.0354948	0.52695	0.0116462	brown	-	-	-	-	-	-	-
1243	ENSMUSG00000043998	Mgat2	217664	mannoside acetylglucosaminyltransferase 2	12	69.186	-0.313941	0.0398869	0.335163	0.00604321	green	-	-	-	-	-	-	-
1244	ENSMUSG00000022517	Mgrn1	17237	mahogunin, ring finger 1	16	4.93817	-0.301102	0.0493871	0.32218	0.000375724	brown	-	-	-	-	-	-	-
1245	ENSMUSG00000026688	Mgst3	66447	microsomal glutathione S-transferase 3	1	167.372	-0.371808	0.0135165	-0.174006	0.510891	magenta	-	-	-	-	-	-	-
1246	ENSMUSG00000089661	Mia1	12587	melanoma inhibitory activity 1	7	27.1802	0.316914	0.0379122	-0.262539	0.638383	purple	-	-	-	-	-	-	-
1247	ENSMUSG00000033307	Mif	17319	macrophage migration inhibitory factor (proinflammatory)	10	75.8597	-0.353497	0.0194647	2.00927	7.45166e-05	brown	-	-	-	-	-	-	-
1248	ENSMUSG00000020827	Mink1	50932	misshapen-like kinase 1	11	70.6137	-0.338744	0.0257142	0.223323	0.161788	brown	-	-	-	-	-	-	-
1249	ENSMUSG00000050608	Minos1	433771	mitochondrial inner membrane organizing system 1	4	139.548	0.332434	0.02885	-0.0069015	0.976658	blue	-	-	-	-	-	-	-
1250	ENSMUSG00000026088	Mitd1	69028	MIT, microtubule interacting and transport, domain containing 1	1	37.881	0.36575	0.0152867	1.97153	3.80874e-31	blue	-	-	-	-	-	-	-
1251	ENSMUSG00000028708	Mknk1	17346	MAP kinase-interacting serine/threonine kinase 1	4	115.874	-0.380743	0.0112226	-0.179319	0.198485	green	-	-	Nonsynonymous SNP	-	-	yes	-
1252	ENSMUSG00000024806	Mlana	77836	melan-A	19	29.7082	0.368965	0.0143244	0.454157	0.411785	greenyellow	-	-	-	-	-	-	-
1253	ENSMUSG00000035805	Mlc1	170790	megalencephalic leukoencephalopathy with subcortical cysts 1 homolog (human)	15	88.9559	0.364684	0.0156175	-0.416832	0.010556	salmon	-	-	-	-	-	-	-
1254	ENSMUSG00000030120	Mlf2	30853	myeloid leukemia factor 2	6	124.936	-0.331367	0.0294101	0.478241	3.20806e-07	brown	-	-	-	-	-	-	-
1255	ENSMUSG00000048154	Mll2	381022	myeloid/lymphoid or mixed-lineage leukemia 2	15	98.8348	-0.363671	0.0159373	0.0368399	0.862268	magenta	-	-	Nonsynonymous SNP	-	-	-	-
1256	ENSMUSG00000048497	Mmgt2	216829	membrane magnesium transporter 2	11	62.8359	0.336652	0.0267212	-0.287462	0.134735	greenyellow	-	-	-	-	-	-	-
1257	ENSMUSG00000000957	Mmp14	17387	matrix metallopeptidase 14 (membrane-inserted)	14	54.4411	-0.339097	0.0255475	1.00759	0.000439456	brown	-	-	-	-	-	-	yes
1258	ENSMUSG00000027612	Mmp24	17391	matrix metallopeptidase 24	2	155.816	-0.3544	0.0191272	0.401147	0.68297	green	-	-	-	-	-	-	-
1259	ENSMUSG00000000282	Mnt	17428	max binding protein	11	74.8447	-0.323896	0.0335856	0.547064	0.00193494	brown	-	-	-	-	-	-	-
1260	ENSMUSG00000091931	Moap1	64113	modulator of apoptosis 1	12	102.72	0.343482	0.023549	0.198819	0.198352	blue	yes	-	-	-	-	-	-
1261	ENSMUSG00000025979	Mob4	19070	MOB family member 4, phocein	1	55.0745	0.314185	0.0397217	-0.389725	0.0865357	blue	-	-	-	-	-	-	-
1262	ENSMUSG00000064120	Mocs1	56738	molybdenum cofactor synthesis 1	17	49.4351	-0.365075	0.0154954	0.256124	0.240853	brown	-	-	-	-	-	-	-
1263	ENSMUSG00000012187	Mogat1	68393	monoacylglycerol O-acyltransferase 1	1	78.62	-0.304277	0.0468842	-1.58743	0.0223863	brown	-	-	-	-	-	-	-
1264	ENSMUSG00000032583	Mon1a	72825	MON1 homolog A (yeast)	9	107.903	-0.308352	0.043823	0.679621	5.63248e-08	magenta	-	-	Nonsynonymous SNP	-	-	-	-
1265	ENSMUSG00000026621	Mosc1	66112	MOCO sulphurase C-terminal domain containing 1	1	184.795	0.354664	0.0190296	-1.06444	0.0429899	purple	-	-	-	-	-	-	-
1266	ENSMUSG00000038126	Mphosph9	269702	M-phase phosphoprotein 9	5	124.255	0.358997	0.0174849	-0.560484	1.70952e-06	blue	-	-	-	-	-	-	-
1267	ENSMUSG00000032306	Mpi	110119	mannose phosphate isomerase	9	57.5446	-0.310108	0.0425539	0.427896	0.00887518	brown	-	yes	-	-	-	-	-
1268	ENSMUSG00000031402	Mpp1	17524	membrane protein, palmitoylated	X	75.1231	-0.332782	0.0286697	0.517919	0.0063258	green	-	-	-	-	-	-	-
1269	ENSMUSG00000005417	Mprip	26936	myosin phosphatase Rho interacting protein	11	59.6626	0.34423	0.023221	-0.250212	0.0299725	midnightblue	-	-	-	-	-	-	-
1270	ENSMUSG00000026566	Mpzl1	68481	myelin protein zero-like 1	1	165.452	0.345857	0.0225212	-0.581	0.000654824	greenyellow	-	-	-	-	-	-	-
1271	ENSMUSG00000039956	Mrap	77037	melanocortin 2 receptor accessory protein	16	90.7495	-0.376365	0.0123015	-0.58787	0.367391	brown	-	-	Nonsynonymous SNP	-	-	-	-
1272	ENSMUSG00000067173	Mrgpra4	235854	MAS-related GPR, member A4	7	47.9811	-0.333259	0.0284231	-0.57298	NA	pink	-	-	-	-	-	-	-
1273	ENSMUSG00000074109	Mrgprx2	243978	MAS-related GPR, member X2	7	48.4818	-0.359952	0.0171587	0.191947	0.850383	green	-	-	-	-	-	-	-
1274	ENSMUSG00000018405	Mrm1	217038	mitochondrial rRNA methyltransferase 1 homolog (S. cerevisiae)	11	84.8131	-0.324711	0.0331078	0.194144	0.254203	brown	-	-	-	-	-	-	-
1275	ENSMUSG00000001445	Mrpl10	107732	mitochondrial ribosomal protein L10	11	97.0482	-0.306724	0.0450261	0.283563	0.0685465	brown	-	-	-	-	-	-	-
1276	ENSMUSG00000033845	Mrpl15	27395	mitochondrial ribosomal protein L15	1	4.78395	0.357726	0.0179269	0.113097	0.570034	blue	-	-	-	-	-	-	-
1277	ENSMUSG00000024683	Mrpl16	94063	mitochondrial ribosomal protein L16	19	11.7746	-0.370189	0.0139717	0.420354	0.110591	green	-	yes	-	-	-	-	-
1278	ENSMUSG00000002767	Mrpl2	27398	mitochondrial ribosomal protein L2	17	46.5121	-0.314208	0.0397058	0.34905	0.143274	brown	-	-	-	-	-	-	-
1279	ENSMUSG00000026087	Mrpl30	107734	mitochondrial ribosomal protein L30	1	37.8977	-0.353802	0.0193504	1.55858	1.88478e-07	green	-	-	Nonsynonymous SNP	-	-	-	-
1280	ENSMUSG00000028622	Mrpl37	56280	mitochondrial ribosomal protein L37	4	107.061	-0.344046	0.0233015	0.177629	0.222433	green	-	-	-	-	-	-	-
1281	ENSMUSG00000037531	Mrpl47	74600	mitochondrial ribosomal protein L47	3	32.7342	0.305143	0.0462198	0.518585	0.0572792	blue	-	-	-	-	-	-	-
1282	ENSMUSG00000034729	Mrps10	64657	mitochondrial ribosomal protein S10	17	47.3692	0.364131	0.0157912	0.469983	0.0909335	greenyellow	-	-	-	-	-	-	-
1283	ENSMUSG00000034211	Mrps17	66258	mitochondrial ribosomal protein S17	5	129.718	0.355395	0.0187613	-0.0682672	0.721917	greenyellow	-	yes	-	-	-	-	-
1284	ENSMUSG00000035772	Mrps2	118451	mitochondrial ribosomal protein S2	2	28.4708	-0.30622	0.0454038	0.113551	0.616407	brown	-	-	-	-	-	-	-
1285	ENSMUSG00000037740	Mrps26	99045	mitochondrial ribosomal protein S26	2	130.564	-0.359887	0.0171809	1.41213	5.4276e-05	brown	-	yes	-	-	-	-	-
1286	ENSMUSG00000039680	Mrps6	121022	mitochondrial ribosomal protein S6	16	92.112	-0.314174	0.0397292	0.682026	0.00272082	green	-	-	-	-	-	-	-
1287	ENSMUSG00000024731	Ms4a10	69826	membrane-spanning 4-domains, subfamily A, member 10	19	10.9623	-0.316385	0.0382578	1.04527	NA	magenta	-	yes	-	-	-	-	-
1288	ENSMUSG00000024678	Ms4a4d	66607	membrane-spanning 4-domains, subfamily A, member 4D	19	11.5581	-0.306249	0.0453824	1.32981	4.49892e-21	green	-	-	-	-	-	-	-
1289	ENSMUSG00000024151	Msh2	17685	mutS homolog 2 (DNA mismatch repair)	17	87.709	0.366129	0.0151703	-0.622319	8.28948e-06	blue	-	-	-	-	-	-	-
1290	ENSMUSG00000014850	Msh3	17686	mutS homolog 3 (E. coli)	13	92.2121	0.364877	0.015557	0.257088	0.0989119	blue	-	-	Nonsynonymous SNP	-	-	-	-
1291	ENSMUSG00000007035	Msh5	17687	mutS homolog 5 (DNA mismatch repair, meosis, IgA deficiency)	17	35.0288	-0.306941	0.0448645	-0.389643	0.1128	brown	yes	-	Nonsynonymous SNP	-	-	-	-
1292	ENSMUSG00000054256	Msi1	17690	Musashi homolog 1(Drosophila)	5	115.436	-0.308061	0.0440361	0.445079	0.51241	brown	-	-	-	-	-	-	-
1293	ENSMUSG00000025044	Msr1	20288	macrophage scavenger receptor 1	8	39.6054	-0.30649	0.0452011	2.95494	1.42347e-31	blue	-	-	Nonsynonymous SNP	-	-	-	-
1294	ENSMUSG00000064357	mt-Atp6	17705	mitochondrially encoded ATP synthase 6	M	0.007926	-0.341154	0.0245932	#N/A	#N/A	brown	-	-	-	-	-	-	-
1295	ENSMUSG00000064341	mt-Nd1	17716	NADH dehydrogenase 1, mitochondrial	M	0.00275	0.33936	0.0254236	#N/A	#N/A	blue	-	-	-	-	-	-	-
1296	ENSMUSG00000064345	mt-Nd2	17717	NADH dehydrogenase 2, mitochondrial	M	0.003913	0.351563	0.020204	#N/A	#N/A	blue	-	-	-	-	-	-	-
1297	ENSMUSG00000055817	Mta3	116871	metastasis associated 3	17	83.7927	0.362144	0.0164296	0.101837	0.570315	greenyellow	-	-	Nonsynonymous SNP	-	-	-	-
1298	ENSMUSG00000022255	Mtdh	67154	metadherin (astrocyte elevated gene 1)	15	34.1411	0.352252	0.0199377	-0.252344	0.0121453	blue	-	-	-	-	-	-	-
1299	ENSMUSG00000033763	Mtss1l	244654	metastasis suppressor 1-like	8	108.213	-0.302735	0.0480866	-0.664905	4.20537e-07	brown	-	-	-	-	-	-	-
1300	ENSMUSG00000030131	Mug2	17837	murinoglobulin 2	6	122.085	-0.343174	0.0236847	NA	NA	pink	-	-	Nonsynonymous SNP	-	-	-	-
1301	ENSMUSG00000058523	Mup5	17844	major urinary protein 5	Un	1	-0.370646	0.0138419	-0.387173	NA	pink	-	-	Nonsynonymous SNP	-	-	-	-
1302	ENSMUSG00000078689	Mup6	620807	major urinary protein 6	4	59.9907	-0.314495	0.0395127	0.00193335	NA	pink	-	-	-	-	-	-	-
1303	ENSMUSG00000024906	Mus81	71711	MUS81 endonuclease homolog (yeast)	19	5.48487	-0.316211	0.0383722	-0.0305543	0.87907	magenta	-	-	-	-	-	-	-
1304	ENSMUSG00000057280	Musk	18198	muscle, skeletal, receptor tyrosine kinase	4	58.3735	0.301824	0.0488086	0.327311	0.312124	lightcyan	-	-	Nonsynonymous SNP	-	-	-	-
1305	ENSMUSG00000001156	Mxd1	17119	MAX dimerization protein 1	6	86.6472	-0.335089	0.0274943	2.31	4.03341e-30	brown	-	-	Nonsynonymous SNP	-	-	-	-
1306	ENSMUSG00000017861	Mybl2	17865	myeloblastosis oncogene-like 2	2	163.074	-0.307612	0.0443664	0.259587	0.353789	brown	-	-	-	-	-	-	-
1307	ENSMUSG00000002100	Mybpc3	17868	myosin binding protein C, cardiac	2	91.0966	-0.353248	0.0195586	0.561457	0.0695836	brown	-	-	Nonsynonymous SNP	-	-	-	-
1308	ENSMUSG00000046916	Myct1	68632	myc target 1	10	5.60653	0.374747	0.0127219	-0.931168	1.75586e-10	greenyellow	-	-	Nonsynonymous SNP	-	-	-	-
1309	ENSMUSG00000018830	Myh11	17880	myosin, heavy polypeptide 11, smooth muscle	16	14.1949	0.333137	0.0284859	-0.509142	0.0356987	blue	-	-	-	-	-	-	-
1310	ENSMUSG00000092009	Myh15	667772	myosin, heavy chain 15	16	49.0574	-0.379472	0.0115272	-1.2934	NA	pink	-	-	-	-	-	-	-
1311	ENSMUSG00000061086	Myl4	17896	myosin, light polypeptide 4	11	104.343	-0.30736	0.0445532	-0.451971	0.150308	green	-	yes	Nonsynonymous SNP	-	-	-	-
1312	ENSMUSG00000020469	Myl7	17898	myosin, light polypeptide 7, regulatory	11	5.89817	-0.317974	0.037228	0.395639	0.458963	brown	-	yes	-	-	-	-	-
1313	ENSMUSG00000031698	Mylk3	213435	myosin light chain kinase 3	8	82.8365	-0.378365	0.0117983	-0.679914	0.00124398	brown	-	-	Nonsynonymous SNP	-	-	-	-
1314	ENSMUSG00000039057	Myo16	244281	myosin XVI	8	10.4761	-0.321906	0.0347755	-0.650838	0.151811	brown	-	-	-	-	-	-	-
1315	ENSMUSG00000042064	Myo3b	329421	myosin IIIB	2	70.4285	0.359214	0.0174102	-0.567142	0.133486	blue	-	-	Nonsynonymous SNP	-	-	-	-
1316	ENSMUSG00000026697	Myoc	17926	myocilin	1	162.649	-0.327056	0.031764	-1.57398	0.00184746	brown	-	-	Nonsynonymous SNP	-	-	-	-
1317	ENSMUSG00000037139	Myom3	242702	myomesin family, member 3	4	135.814	0.329073	0.0306444	-0.715969	0.00559823	greenyellow	-	-	-	-	-	-	-
1318	ENSMUSG00000061911	Myt1l	17933	myelin transcription factor 1-like	12	29.9204	-0.348947	0.0212403	1.0251	0.233281	blue	-	-	Nonsynonymous SNP	-	-	-	-
1319	ENSMUSG00000041361	Myzap	102371	myocardial zonula adherens protein	9	71.7167	0.346784	0.0221307	-0.752729	4.90272e-08	blue	-	-	-	-	-	-	-
1320	ENSMUSG00000041132	N4bp2l1	100637	NEDD4-binding protein 2-like 1	5	150.572	0.360029	0.0171329	-0.384934	0.0262814	greenyellow	-	-	-	-	-	-	-
1321	ENSMUSG00000029655	N4bp2l2	381695	NEDD4-binding protein 2-like 2	5	150.648	0.306072	0.0455155	-0.514896	0.000216462	blue	-	-	-	-	-	-	-
1322	ENSMUSG00000001053	N4bp3	212706	NEDD4 binding protein 3	11	51.8321	-0.325549	0.0326226	-0.282704	0.255292	brown	-	-	-	-	-	-	-
1323	ENSMUSG00000041073	Nacad	192950	NAC alpha domain containing	11	6.6979	-0.37843	0.0117821	-0.0545092	0.834801	green	-	-	-	-	-	-	-
1324	ENSMUSG00000022253	Nadkd1	68646	NAD kinase 2, mitochondrial	15	9.1415	0.352298	0.0199201	-0.572247	0.00675654	blue	-	-	-	-	-	-	-
1325	ENSMUSG00000072437	Nanos1		nanos homolog 1	19	60.7368	0.303212	0.0477122	-0.283598	0.423307	blue	-	yes	Nonsynonymous SNP	-	-	-	-
1326	ENSMUSG00000027185	Nat10	98956	N-acetyltransferase 10	2	103.722	-0.352724	0.0197572	0.139259	0.306897	green	-	-	-	-	-	-	-
1327	ENSMUSG00000056426	Nat3	17962	N-acetyltransferase 3	8	67.5485	-0.352453	0.0198609	-0.879452	NA	pink	-	-	-	-	-	-	-
1328	ENSMUSG00000073664	Nbeal1	269198	neurobeachin like 1	1	60.2602	0.360801	0.0168731	-0.902296	8.72478e-09	blue	-	-	-	-	-	-	-
1329	ENSMUSG00000041120	Nbl1	17965	neuroblastoma, suppression of tumorigenicity 1	4	139.083	-0.307116	0.0447343	-0.132894	0.712259	brown	-	-	-	-	-	-	-
1330	ENSMUSG00000028833	Ncdn	26562	neurochondrin	4	126.753	-0.31981	0.0360661	0.00266456	0.993949	brown	-	-	-	-	-	-	-
1331	ENSMUSG00000049690	Nckap5	210356	NCK-associated protein 5	1	124.131	0.342054	0.0241847	-0.947755	1.85835e-10	blue	-	-	-	-	-	-	-
1332	ENSMUSG00000020647	Ncoa1	17977	nuclear receptor coactivator 1	12	4.35438	0.338307	0.025922	-0.0616169	0.684346	blue	-	-	-	-	-	-	-
1333	ENSMUSG00000024056	Ndc80	67052	NDC80 homolog, kinetochore complex component (S. cerevisiae)	17	71.5015	0.306217	0.0454066	0.523742	0.163163	blue	-	-	Nonsynonymous SNP	-	-	-	-
1334	ENSMUSG00000033585	Ndn	17984	necdin	7	62.3499	-0.357012	0.018179	-0.413793	0.027971	brown	yes	-	Nonsynonymous SNP	-	-	-	-
1335	ENSMUSG00000027634	Ndrg3	29812	N-myc downstream regulated gene 3	2	156.928	-0.345718	0.0225806	-0.351992	0.0150743	green	-	-	-	-	-	-	-
1336	ENSMUSG00000027971	Ndst4	64580	N-deacetylase/N-sulfotransferase (heparin glucosaminyl) 4	3	125.683	-0.311513	0.0415602	0.105457	0.945431	green	-	-	-	-	-	-	-
1337	ENSMUSG00000027305	Ndufaf1	69702	NADH dehydrogenase (ubiquinone) 1 alpha subcomplex, assembly factor 1	2	119.656	0.351221	0.0203369	-0.168278	0.42064	blue	-	yes	Nonsynonymous SNP	-	-	-	-
1338	ENSMUSG00000070283	Ndufaf3	66706	NADH dehydrogenase (ubiquinone) 1 alpha subcomplex, assembly factor 3	9	108.566	0.351628	0.0201784	0.214403	0.45173	greenyellow	-	-	-	-	-	-	-
1339	ENSMUSG00000021606	Ndufs6	407785	NADH dehydrogenase (ubiquinone) Fe-S protein 6	13	73.1824	0.343498	0.0235418	1.92823	0.00228143	greenyellow	-	yes	Nonsynonymous SNP	-	-	-	-
1340	ENSMUSG00000024099	Ndufv2	72900	NADH dehydrogenase (ubiquinone) flavoprotein 2	17	66.0795	-0.317789	0.0373468	0.189921	0.485709	green	-	-	-	-	-	-	-
1341	ENSMUSG00000053702	Nebl	74103	nebulette	2	17.5299	0.345499	0.0226737	-0.734546	3.93089e-07	blue	-	-	-	-	-	-	-
1342	ENSMUSG00000024589	Nedd4l	83814	neural precursor cell expressed, developmentally down-regulated gene 4-like	18	65.0806	0.33466	0.0277098	-0.127374	0.300208	blue	-	-	-	-	-	-	-
1343	ENSMUSG00000022055	Nefl	18039	neurofilament, light polypeptide	14	68.0875	-0.329467	0.0304296	-2.89919	0.0632927	green	-	-	-	-	-	-	-
1344	ENSMUSG00000017405	Nek8	140859	NIMA (never in mitosis gene a)-related expressed kinase 8	11	78.1702	-0.344117	0.0232705	-0.00739626	0.975998	magenta	-	-	-	-	-	-	-
1345	ENSMUSG00000020982	Nemf	66244	nuclear export mediator factor	12	68.2106	0.314129	0.0397592	-0.366987	0.0653998	blue	-	-	-	-	-	-	-
1346	ENSMUSG00000047284	Neurl4	216860	neuralized homolog 4 (Drosophila)	11	70.0975	-0.311244	0.0417487	-0.0905329	0.647379	magenta	-	yes	Nonsynonymous SNP	-	-	-	-
1347	ENSMUSG00000055053	Nfic	18029	nuclear factor I/C (CCAAT-binding transcription factor)	10	81.401	-0.358493	0.0176588	-0.0560975	0.828802	brown	-	-	-	-	-	-	-
1348	ENSMUSG00000056749	Nfil3	18030	nuclear factor, interleukin 3, regulated	13	52.9674	-0.349898	0.0208586	2.16921	4.6324e-49	brown	-	-	-	-	-	-	-
1349	ENSMUSG00000035356	Nfkbiz	80859	nuclear factor of kappa light polypeptide gene enhancer in B-cells inhibitor, zeta	16	55.8114	-0.311144	0.0418194	1.48298	4.94333e-20	green	-	-	-	-	-	-	-
1350	ENSMUSG00000028423	Nfx1	74164	nuclear transcription factor, X-box binding 1	4	41.0245	0.300671	0.0497349	-0.0593729	0.651822	blue	-	-	-	-	-	-	-
1351	ENSMUSG00000036185	Ng23	78376	Ng23 protein	17	35.0267	-0.305323	0.0460827	-0.350093	0.506775	brown	-	-	Nonsynonymous SNP	-	-	-	-
1352	ENSMUSG00000046432	Ngfrap1	12070	nerve growth factor receptor (TNFRSF16) associated protein 1	X	136.271	0.331169	0.0295153	-0.100867	0.646267	salmon	-	-	-	-	-	-	-
1353	ENSMUSG00000090113	Nhlrc4	621239	NHL repeat containing 4	17	25.8073	0.373139	0.0131516	-0.154692	0.604864	purple	-	-	-	-	-	-	-
1354	ENSMUSG00000031917	Nip7	66164	nuclear import 7 homolog (S. cerevisiae)	8	107.058	-0.382473	0.0108187	0.431751	0.0232087	green	-	-	-	-	-	-	-
1355	ENSMUSG00000030452	Nipa2	93790	non-imprinted in Prader-Willi/Angelman syndrome 2	7	55.9615	0.382389	0.010838	0.285799	0.158352	blue	-	-	-	-	-	-	-
1356	ENSMUSG00000022141	Nipbl	71175	NIPBL, cohesin loading factor (Cornelia de Lange syndrome)	15	8.29122	0.300938	0.0495187	-0.341747	0.00475365	blue	-	-	-	-	-	-	-
1357	ENSMUSG00000034285	Nipsnap1	18082	4-nitrophenylphosphatase domain and non-neuronal SNAP25-like protein homolog 1 (C. elegans)	11	4.87515	0.301325	0.0492079	-0.65657	0.000421802	greenyellow	-	-	-	-	-	-	-
1358	ENSMUSG00000013997	Nit1	27045	nitrilase 1	1	171.342	0.377518	0.0120092	0.0297773	0.930379	greenyellow	-	yes	Nonsynonymous SNP	-	-	-	-
1359	ENSMUSG00000017837	Nkiras2	71966	NFKB inhibitor interacting Ras-like protein 2	11	100.627	-0.382609	0.0107875	0.786766	2.14818e-07	brown	-	-	-	-	-	-	-
1360	ENSMUSG00000032691	Nlrp3	216799	NLR family, pyrin domain containing 3	11	59.5584	-0.320023	0.0359329	2.18926	1.41812e-15	brown	-	-	Nonsynonymous SNP	-	-	-	-
1361	ENSMUSG00000025723	Nmb	68039	neuromedin B	7	80.9042	-0.314042	0.0398181	0.326732	0.484238	green	-	-	-	-	-	-	-
1362	ENSMUSG00000019865	Nmbr	18101	neuromedin B receptor	10	14.7704	-0.344743	0.0229987	0.810108	NA	pink	-	-	Nonsynonymous SNP	-	-	-	-
1363	ENSMUSG00000033294	Noc4l	100608	nucleolar complex associated 4 homolog (S. cerevisiae)	5	110.649	-0.381027	0.0111554	1.19071	1.41312e-18	brown	-	-	Nonsynonymous SNP	-	-	-	-
1364	ENSMUSG00000018433	Nol11	68979	nucleolar protein 11	11	107.167	0.339208	0.0254953	0.335959	0.0211912	blue	-	-	-	-	-	-	-
1365	ENSMUSG00000033099	Nol12	97961	nucleolar protein 12	15	78.9378	0.323775	0.033657	1.68964	6.01183e-08	greenyellow	-	yes	Nonsynonymous SNP	-	-	-	-
1366	ENSMUSG00000001569	Nom1	433864	nucleolar MIF4G domain-containing protein 1	5	29.4575	-0.325445	0.0326825	-0.118498	0.55755	green	-	-	-	-	-	-	-
1367	ENSMUSG00000038473	Nos1ap	70729	nitric oxide synthase 1 (neuronal) adaptor protein	1	170.338	-0.337804	0.0261626	-0.353189	0.118473	brown	-	-	-	-	-	-	-
1368	ENSMUSG00000028978	Nos3	18127	nitric oxide synthase 3, endothelial cell	5	24.3838	-0.35709	0.0181514	0.788204	1.56751e-07	green	yes	-	Nonsynonymous SNP	-	-	-	-
1369	ENSMUSG00000026923	Notch1	18128	Notch gene homolog 1 (Drosophila)	2	26.4581	-0.308699	0.0435696	0.334645	0.000332525	magenta	-	-	-	-	yes	-	-
1370	ENSMUSG00000033774	Npbwr1	226304	neuropeptides B/W receptor 1	1	5.91641	0.348853	0.0212786	0.166498	0.915002	blue	-	-	-	-	-	-	-
1371	ENSMUSG00000039263	Npepl1	228961	aminopeptidase-like 1	2	174.122	-0.357819	0.0178941	-0.261536	0.0897263	brown	-	-	-	-	-	-	-
1372	ENSMUSG00000020090	Npffr1	237362	neuropeptide FF receptor 1	10	61.626	-0.380279	0.0113329	-0.119164	NA	brown	-	-	-	-	-	-	-
1373	ENSMUSG00000042684	Npl	74091	N-acetylneuraminate pyruvate lyase (dihydrodipicolinate synthase)	1	153.503	-0.367829	0.0146584	0.975298	0.105477	green	yes	-	-	-	-	-	-
1374	ENSMUSG00000057113	Npm1	18148	nucleophosmin 1	11	33.1567	0.319738	0.0361113	0.255529	0.124974	blue	-	-	-	-	-	-	-
1375	ENSMUSG00000041616	Nppa	230899	natriuretic peptide precursor type A (atrial natriuretic peptide, pronatriodilatin)	4	148.002	-0.328193	0.0311288	-0.0914799	0.889584	brown	-	yes	-	-	-	-	-
1376	ENSMUSG00000022206	Npr3	18162	natriuretic peptide receptor C/guanylate cyclase C (atrionatriuretic peptide receptor C)	15	11.842	0.35419	0.0192055	-1.52992	2.57037e-15	blue	-	yes	-	-	-	-	-
1377	ENSMUSG00000020289	Nprl3	17168	nitrogen permease regulator-like 3	11	32.3628	-0.339889	0.0251763	0.134299	0.316835	brown	-	-	Nonsynonymous SNP	-	-	-	-
1378	ENSMUSG00000005897	Nr2c1	22025	nuclear receptor subfamily 2, group C, member 1	10	94.1953	0.337283	0.0264141	-0.61615	6.73979e-07	blue	-	-	Nonsynonymous SNP	-	-	-	-
1379	ENSMUSG00000078202	Nrarp	67122	Notch-regulated ankyrin repeat protein	2	25.183	0.308809	0.0434899	-0.590392	6.80904e-05	salmon	-	-	-	-	-	-	-
1380	ENSMUSG00000053510	Nrd1	230598	nardilysin, N-arginine dibasic convertase, NRD convertase 1 (mitochondrial co-chaperon)	4	109.061	0.367877	0.0146442	-0.0680295	0.629186	blue	-	-	-	-	-	-	-
1381	ENSMUSG00000040632	Nrl	18185	neural retina leucine zipper gene -verified: good probe	14	55.5196	-0.312819	0.0406531	0.620573	NA	pink	-	-	-	-	-	-	-
1382	ENSMUSG00000059791	Nrm	106582	nurim (nuclear envelope membrane protein)	17	35.8653	-0.365684	0.0153069	0.326958	0.0544266	brown	-	yes	-	-	-	-	-
1383	ENSMUSG00000025969	Nrp2	18187	neuropilin 2	17	76.9459	-0.358964	0.0174961	-0.213875	0.1037	green	-	-	-	-	-	-	-
1384	ENSMUSG00000048978	Nrsn1	22360	neurensin 1	13	25.2523	-0.364692	0.0156149	-1.57668	0.122666	blue	-	-	-	-	-	-	-
1385	ENSMUSG00000039481	Nrtn	18188	neurturin	17	56.7523	-0.305667	0.0458216	1.78274	0.00275865	brown	-	-	-	-	-	-	-
1386	ENSMUSG00000031349	Nsdhl	18194	NAD(P) dependent steroid dehydrogenase-like	X	72.9581	0.302601	0.0481923	-0.242128	0.113397	greenyellow	-	yes	-	-	-	-	-
1387	ENSMUSG00000000916	Nsun5	100609	NOL1/NOP2/Sun domain family, member 5	5	135.372	-0.382278	0.0108636	0.181425	0.254203	brown	-	-	-	-	-	-	-
1388	ENSMUSG00000017176	Nt5c3l	68106	5'-nucleotidase, cytosolic III-like	11	100.431	-0.376228	0.0123367	0.252735	0.323121	green	-	-	-	-	-	-	-
1389	ENSMUSG00000039480	Nt5dc1	319638	5'-nucleotidase domain containing 1	10	34.0415	0.335817	0.0271319	-0.409643	0.00897847	blue	-	-	-	-	-	-	-
1390	ENSMUSG00000026857	Ntmt1	66617	N-terminal Xaa-Pro-Lys N-methyltransferase 1	2	30.9642	-0.334135	0.0279758	#N/A	#N/A	brown	-	yes	-	-	-	-	-
1391	ENSMUSG00000070564	Ntn5	243967	netrin 5	7	45.6844	-0.337994	0.0260716	-0.0414805	0.941324	brown	-	yes	-	-	-	-	-
1392	ENSMUSG00000059857	Ntng1	80883	netrin G1	3	109.781	-0.306669	0.045067	-0.914934	0.20559	brown	-	-	-	-	-	-	-
1393	ENSMUSG00000020032	Nuak1	77976	NUAK family, SNF1-like kinase, 1	10	84.3714	0.320675	0.0355289	-0.825143	8.57598e-10	salmon	-	-	-	-	-	-	-
1394	ENSMUSG00000032565	Nudt16	75686	nudix (nucleoside diphosphate linked moiety X)-type motif 16	9	105.13	0.324657	0.0331393	0.353983	0.0409769	greenyellow	-	-	-	-	-	-	-
1395	ENSMUSG00000031767	Nudt7	67528	nudix (nucleoside diphosphate linked moiety X)-type motif 7	8	114.148	0.312908	0.0405922	-0.831197	0.00204833	blue	yes	-	Frame shift	-	-	-	-
1396	ENSMUSG00000026999	Nup35	69482	nucleoporin 35	2	80.6588	-0.302519	0.0482574	0.518049	0.348797	green	-	-	-	-	-	-	-
1397	ENSMUSG00000063895	Nupl1	71844	nucleoporin like 1	14	60.2288	-0.300883	0.0495632	0.0518389	0.745757	green	-	-	-	-	-	-	-
1398	ENSMUSG00000020844	Nxn	18230	nucleoredoxin	11	76.2574	-0.363166	0.0160986	0.0355374	0.808173	brown	-	-	-	-	-	-	-
1399	ENSMUSG00000034829	Nxnl1	234404	nucleoredoxin-like 1	8	71.5606	-0.337645	0.0262391	-2.06041	0.0321255	brown	yes	-	-	-	-	-	-
1400	ENSMUSG00000047592	Nxpe5	102643240		5	137.789	-0.352995	0.0196543	#N/A	#N/A	brown	-	-	-	-	-	-	-
1401	ENSMUSG00000045348	Nyap1	243300	neuronal tyrosine-phosphorylated phosphoinositide 3-kinase adaptor 1	5	137.292	-0.308696	0.0435717	#N/A	#N/A	brown	-	-	-	-	-	-	-
1402	ENSMUSG00000052776	Oas1a	246730	2'-5' oligoadenylate synthetase 1A	5	120.897	-0.328722	0.030837	3.76705	1.35986e-106	brown	-	-	-	-	-	-	-
1403	ENSMUSG00000053765	Oas1f	243262	2'-5' oligoadenylate synthetase 1F	5	120.856	-0.380291	0.01133	1.10077	NA	green	-	-	-	-	-	-	-
1404	ENSMUSG00000032661	Oas3	246727	2'-5' oligoadenylate synthetase 3	5	120.766	-0.305622	0.0458552	4.54216	2.12367e-167	brown	-	-	-	-	-	-	-
1405	ENSMUSG00000041827	Oasl1	231655	2'-5' oligoadenylate synthetase-like 1	5	114.938	-0.374771	0.0127157	4.72619	8.98002e-107	brown	-	-	-	-	-	-	-
1406	ENSMUSG00000015001	Oc90	18256	otoconin 90	15	65.8745	-0.37094	0.0137589	0.155339	NA	green	-	-	-	-	-	-	-
1407	ENSMUSG00000030450	Oca2	18431	oculocutaneous albinism 2 (pink-eyed dilution protein, pigmentation)	7	56.5362	-0.301448	0.0491089	0.821294	NA	pink	-	-	Nonsynonymous SNP	-	-	-	-
1408	ENSMUSG00000029152	Ociad1	68095	Ovarian carcinoma immunoreactive antigen (OCIA) domain containing 1	5	73.3103	-0.377419	0.0120342	-0.000196054	0.998711	brown	-	-	Nonsynonymous SNP	-	-	-	-
1409	ENSMUSG00000026790	Odf2	18286	outer dense fiber of sperm tails 2	2	29.9305	0.337392	0.0263614	-0.0968413	0.509963	blue	-	yes	-	-	-	-	-
1410	ENSMUSG00000028256	Odf2l	52184	outer dense fiber of sperm tails 2-like	3	145.154	0.367165	0.0148566	-0.452585	0.0107252	blue	-	-	-	-	-	-	-
1411	ENSMUSG00000023707	Ogfod2	66627	2-oxoglutarate and iron-dependent oxygenase domain containing 2	5	124.115	-0.312776	0.0406827	0.247006	0.142083	brown	-	-	-	-	-	-	-
1412	ENSMUSG00000043226	Olfr1009	258565	olfactory receptor 1009	2	85.722	-0.321875	0.0347946	NA	NA	pink	-	-	-	-	-	-	-
1413	ENSMUSG00000051611	Olfr112	258096	olfactory receptor 112	17	37.4265	-0.35934	0.0173673	NA	NA	pink	-	-	Nonsynonymous SNP	-	-	-	-
1414	ENSMUSG00000049149	Olfr1258	258980	olfactory receptor 1258	2	89.9306	-0.354393	0.01913	1.12018	NA	pink	-	-	-	-	-	-	-
1415	ENSMUSG00000049758	Olfr1318	258022	olfactory receptor 1318	2	112.118	-0.36113	0.0167637	NA	NA	pink	-	-	-	-	-	-	-
1416	ENSMUSG00000067064	Olfr1416	259040	olfactory receptor 1416	1	92.4797	-0.360307	0.017039	NA	NA	pink	-	-	-	-	-	-	-
1417	ENSMUSG00000067545	Olfr1419	257938	olfactory receptor 1419	19	11.863	-0.36896	0.0143259	1.89926	NA	green	-	-	-	-	-	-	-
1418	ENSMUSG00000067529	Olfr1423	258675	olfactory receptor 1423	19	12.0361	-0.322553	0.0343852	NA	NA	pink	-	-	-	-	-	-	-
1419	ENSMUSG00000046650	Olfr1440	258679	olfactory receptor 1440	19	12.3949	-0.361266	0.0167185	NA	NA	pink	-	-	-	-	-	-	-
1420	ENSMUSG00000075064	Olfr1506	257665	olfactory receptor 1506	2	90.2217	-0.302682	0.0481288	#N/A	#N/A	pink	-	-	-	-	-	-	-
1421	ENSMUSG00000053251	Olfr212	258019	olfactory receptor 212	6	116.517	-0.346234	0.0223617	0.800136	NA	pink	-	-	-	-	-	-	-
1422	ENSMUSG00000043385	Olfr267	258922	olfactory receptor 267	4	58.7848	-0.381657	0.0110077	1.20283	0.282621	green	-	-	Nonsynonymous SNP	-	-	-	-
1423	ENSMUSG00000056184	Olfr283	259038	olfactory receptor 283	15	98.3784	-0.304115	0.0470096	-0.487971	NA	pink	-	-	-	-	-	-	-
1424	ENSMUSG00000049528	Olfr429	258717	olfactory receptor 429	1	174.09	-0.360307	0.017039	NA	NA	pink	-	-	Nonsynonymous SNP	-	-	-	-
1425	ENSMUSG00000050134	Olfr430	258713	olfactory receptor 430	1	174.07	-0.362582	0.0162871	-0.119164	NA	pink	-	-	Nonsynonymous SNP	-	-	-	-
1426	ENSMUSG00000048153	Olfr49	18348	olfactory receptor 49	14	54.2821	-0.375956	0.0124068	NA	NA	pink	-	-	Nonsynonymous SNP	-	-	-	-
1427	ENSMUSG00000073998	Olfr520	259066	olfactory receptor 520	7	99.736	-0.342133	0.0241492	-0.476322	NA	pink	-	-	Nonsynonymous SNP	-	-	-	-
1428	ENSMUSG00000044814	Olfr543	257947	olfactory receptor 543	7	95.2022	-0.310434	0.0423214	NA	NA	green	-	-	Nonsynonymous SNP	-	-	-	-
1429	ENSMUSG00000073969	Olfr556	258749	olfactory receptor 556	7	102.671	-0.303036	0.04785	0.646562	NA	pink	-	-	Nonsynonymous SNP	-	-	-	-
1430	ENSMUSG00000094063	Olfr638	259124	olfactory receptor 638	7	104.004	-0.360307	0.017039	NA	NA	pink	-	-	-	-	-	-	-
1431	ENSMUSG00000036744	Olfr701	66786	olfactory receptor 701	7	106.82	-0.345685	0.0225944	-0.271727	NA	pink	-	-	-	-	-	-	-
1432	ENSMUSG00000066897	Olfr872	258553	olfactory receptor 872	9	20.2068	-0.34664	0.0221909	-0.726048	NA	pink	-	-	-	-	-	-	-
1433	ENSMUSG00000056600	Olfr90	258469	olfactory receptor 90	17	37.0853	-0.305502	0.0459464	NA	NA	pink	-	-	-	-	-	-	-
1434	ENSMUSG00000035069	Oma1	67013	OMA1 homolog, zinc metallopeptidase (S. cerevisiae)	4	103.366	0.312973	0.0405473	-0.169924	0.374532	greenyellow	-	-	-	-	-	-	-
1435	ENSMUSG00000074006	Omp	18378	olfactory marker protein	7	98.1434	-0.382237	0.0108732	0.916175	0.0143219	magenta	yes	-	-	-	-	-	-
1436	ENSMUSG00000041857	Oosp1	170834	oocyte secreted protein 1	19	11.6677	-0.30432	0.0468515	-0.663431	0.679003	blue	-	-	-	-	-	-	-
1437	ENSMUSG00000038084	Opa1	74143	optic atrophy 1, mitochondrial dynamin like GTPase (mitochondrial fusion)	16	29.6204	0.323016	0.034108	-0.326091	0.00466183	blue	-	-	-	-	-	-	-
1438	ENSMUSG00000000766	Oprm1	18390	opioid receptor, mu 1	10	7.0377	-0.340631	0.024833	0.897816	NA	blue	-	-	-	-	-	-	-
1439	ENSMUSG00000049686	Orai1	109305	calcium release-activated calcium modulator 1 (Orai1)	5	123.03	-0.375475	0.0125314	0.449884	0.000727985	brown	-	yes	-	-	-	-	-
1440	ENSMUSG00000061540	Orm2	18406	orosomucoid 2	4	63.3639	0.367579	0.0147328	5.60613	3.15832e-24	purple	-	-	-	-	-	-	-
1441	ENSMUSG00000038534	Osbpl7	71240	oxysterol binding protein-like 7	11	97.0682	-0.321781	0.0348516	0.151673	0.358041	brown	-	-	-	-	-	-	-
1442	ENSMUSG00000020189	Osbpl8	237542	oxysterol binding protein-like 8	10	111.293	0.309379	0.0430771	-0.0335305	0.856996	blue	-	-	Nonsynonymous SNP	-	-	-	-
1443	ENSMUSG00000034990	Otoa	246190	otoancorin	7	121.115	-0.316286	0.038323	-0.276093	0.825888	green	-	-	-	-	-	-	-
1444	ENSMUSG00000036990	Otud4	73945	OTU domain containing 4	8	79.64	0.331981	0.0290869	-0.112951	0.470355	blue	-	-	-	-	-	-	-
1445	ENSMUSG00000074340	Ovgp1	12659	oviductal glycoprotein 1	3	105.987	-0.336407	0.0268414	0.62941	0.029236	green	-	-	Nonsynonymous SNP	-	-	-	-
1446	ENSMUSG00000022307	Oxr1	170719	oxidation resistance 1	15	41.8608	0.368878	0.0143499	-0.279145	0.0356083	blue	-	-	Nonsynonymous SNP	-	-	-	-
1447	ENSMUSG00000036737	Oxsr1	108737	oxidative-stress responsive 1	9	119.334	0.378679	0.0117207	0.212366	0.0427426	blue	-	-	-	-	-	-	-
1448	ENSMUSG00000027765	P2ry1	18441	purinergic receptor P2Y, G-protein coupled 1	3	61.0088	0.366015	0.0152053	-0.229282	0.344642	greenyellow	-	-	-	-	-	-	-
1449	ENSMUSG00000032860	P2ry2	18442	purinergic receptor P2Y, G-protein coupled 2	7	101.012	-0.358481	0.017663	1.21566	1.9425e-07	brown	-	-	Nonsynonymous SNP	-	-	-	-
1450	ENSMUSG00000006931	P3h4	66180	prolyl 3-hydroxylase family member 4 (non-enzymatic)	11	100.548	-0.319368	0.0363429	#N/A	#N/A	magenta	-	-	-	-	-	-	-
1451	ENSMUSG00000051048	P4ha3	320452	procollagen-proline, 2-oxoglutarate 4-dioxygenase (proline 4-hydroxylase), alpha polypeptide III	7	100.319	-0.332049	0.0290515	1.17979	2.46813e-05	brown	yes	-	Nonsynonymous SNP	-	-	-	-
1452	ENSMUSG00000025130	P4hb	18453	prolyl 4-hydroxylase, beta polypeptide	11	120.561	0.320608	0.0355702	0.471069	6.84184e-06	blue	-	-	-	-	-	-	-
1453	ENSMUSG00000054582	Pabpc1l	381404	poly(A) binding protein, cytoplasmic 1-like	2	164.222	-0.318664	0.0367877	2.41214	0.000210086	green	-	-	Nonsynonymous SNP	-	-	-	-
1454	ENSMUSG00000011257	Pabpc4	230721	poly A binding protein, cytoplasmic 4	4	123.283	-0.343219	0.023665	0.0404894	0.925972	brown	-	-	-	-	-	-	-
1455	ENSMUSG00000027257	Pacsin3	80708	protein kinase C and casein kinase substrate in neurons 3	2	91.2638	-0.354497	0.0190913	-0.0670844	0.824209	brown	-	-	-	-	-	-	-
1456	ENSMUSG00000020745	Pafah1b1	18472	platelet-activating factor acetylhydrolase, isoform 1b, beta1 subunit	11	74.6905	0.328034	0.031217	-0.231984	0.0763109	blue	-	-	-	-	-	-	-
1457	ENSMUSG00000003131	Pafah1b2	18475	platelet-activating factor acetylhydrolase, isoform 1b, alpha2 subunit	9	45.9684	-0.316641	0.0380904	-0.00851964	0.961456	green	-	-	-	-	-	-	-
1458	ENSMUSG00000020051	Pah	18478	phenylalanine hydroxylase	10	87.5838	-0.34919	0.0211423	0.155339	NA	pink	-	-	-	-	-	-	-
1459	ENSMUSG00000038683	Pak1ip1	68083	PAK1 interacting protein 1	13	41.0126	0.350302	0.020698	0.307646	0.023849	greenyellow	-	yes	-	-	-	-	-
1460	ENSMUSG00000030602	Pak4	70584	p21 (CDKN1A)-activated kinase 4	7	28.5588	-0.314015	0.0398368	0.23862	0.222018	brown	-	-	-	-	-	-	-
1461	ENSMUSG00000020092	Pald1	27355	phosphatase domain containing, paladin 1	10	61.8569	-0.339197	0.0255002	-0.113619	0.484487	magenta	-	-	-	-	-	-	-
1462	ENSMUSG00000033377	Palmd	114301	palmdelphin	3	116.919	0.340498	0.0248943	-0.114514	0.522053	greenyellow	-	-	Nonsynonymous SNP	-	-	-	-
1463	ENSMUSG00000027188	Pamr1	210622	peptidase domain containing associated with muscle regeneration 1	2	102.796	0.351515	0.0202224	-1.16943	3.80964e-09	greenyellow	-	-	Nonsynonymous SNP	-	-	-	-
1464	ENSMUSG00000042167	Papd4	100715	PAP associated domain containing 4	13	93.1474	-0.309778	0.0427899	1.01729	0.000276006	green	-	-	-	-	-	-	-
1465	ENSMUSG00000020273	Papolg	216578	poly(A) polymerase gamma	11	23.6731	0.311893	0.0412945	-0.368258	0.0205147	blue	-	-	-	-	-	-	-
1466	ENSMUSG00000073530	Pappa2	23850	pappalysin 2	1	165.775	-0.362821	0.0162098	0.154696	0.558272	green	-	-	Nonsynonymous SNP	-	-	-	-
1467	ENSMUSG00000025931	Paqr8	74229	progestin and adipoQ receptor family member VIII	1	20.9392	0.365814	0.015267	-0.432905	0.000195328	purple	-	-	Nonsynonymous SNP	-	-	-	-
1468	ENSMUSG00000056214	Pard6g	93737	par-6 partitioning defective 6 homolog gamma (C. elegans)	18	80.1191	0.374369	0.0128218	-0.337466	0.0143388	blue	-	-	-	-	-	-	-
1469	ENSMUSG00000022906	Parp9	80285	poly (ADP-ribose) polymerase family, member 9	16	35.9723	0.356636	0.018313	2.33201	3.35462e-127	blue	-	yes	Nonsynonymous SNP	-	-	-	-
1470	ENSMUSG00000001497	Pax9	18511	paired box gene 9	12	56.7107	0.352163	0.0199719	0.516835	0.0631491	lightcyan	-	yes	-	-	-	-	-
1471	ENSMUSG00000002221	Paxip1	55982	PAX interacting (with transcription-activation domain) protein 1	5	27.7409	-0.378072	0.0118709	-0.0716525	0.605916	magenta	-	-	-	-	-	-	-
1472	ENSMUSG00000022033	Pbk	52033	PDZ binding kinase	14	65.8175	0.357304	0.0180754	0.652001	0.124712	greenyellow	-	yes	-	-	-	-	-
1473	ENSMUSG00000020072	Pbld1	68371	phenazine biosynthesis-like protein domain containing 1	10	63.5989	0.327143	0.0317153	-1.2644	0.00219921	purple	-	-	-	-	-	-	-
1474	ENSMUSG00000042323	Pbrm1	66923	polybromo 1	14	31.1139	0.326753	0.0319352	-0.394852	0.00100337	blue	-	-	-	-	-	-	-
1475	ENSMUSG00000051663	Pcdhb1	93872	protocadherin beta 1	18	37.2673	0.305065	0.0462793	-0.870225	0.379365	blue	-	yes	-	-	-	-	-
1476	ENSMUSG00000043313	Pcdhb19	93890	protocadherin beta 19	18	37.5015	0.319026	0.0365588	-0.973283	3.83383e-06	blue	-	-	-	-	-	-	-
1477	ENSMUSG00000031592	Pcm1	18536	pericentriolar material 1	8	41.331	0.359664	0.0172566	-0.748836	1.06287e-09	blue	-	-	Frame shift	-	-	-	-
1478	ENSMUSG00000015354	Pcolce2	76477	procollagen C-endopeptidase enhancer 2	9	95.6387	0.30603	0.045547	-1.94385	1.17532e-19	midnightblue	-	-	-	-	-	-	-
1479	ENSMUSG00000030513	Pcsk6	18553	proprotein convertase subtilisin/kexin type 6	7	66.0499	0.344018	0.0233136	-0.27602	0.214497	salmon	-	-	Nonsynonymous SNP	-	-	-	-
1480	ENSMUSG00000006007	Pdc	20028	phosducin	1	150.334	-0.331175	0.029512	-0.941708	NA	pink	-	-	-	-	-	-	-
1481	ENSMUSG00000027835	Pdcd10	56426	programmed cell death 10	3	75.5167	0.36918	0.014262	0.172914	0.611896	blue	-	-	-	-	-	-	-
1482	ENSMUSG00000025047	Pdcd11	18572	programmed cell death protein 11	19	47.1309	-0.37723	0.0120816	-0.0519144	0.813395	magenta	-	-	Nonsynonymous SNP	-	-	-	-
1483	ENSMUSG00000023868	Pde10a	23984	phosphodiesterase 10A	17	8.92303	-0.324761	0.033079	0.792601	7.32885e-05	green	-	-	-	-	-	-	-
1484	ENSMUSG00000078931	Pdf	68023	peptide deformylase (mitochondrial)	8	107.047	0.336585	0.0267538	-0.71091	0.00962775	greenyellow	-	-	-	-	-	-	-
1485	ENSMUSG00000025856	Pdgfa	18590	platelet derived growth factor, alpha	5	138.977	0.338804	0.0256858	-0.790135	3.44591e-08	blue	-	-	-	-	-	yes	-
1486	ENSMUSG00000006494	Pdk1	228026	pyruvate dehydrogenase kinase, isoenzyme 1	2	71.884	0.30067	0.0497359	-0.534866	3.79725e-05	greenyellow	-	-	-	-	-	-	-
1487	ENSMUSG00000019577	Pdk4	27273	pyruvate dehydrogenase kinase, isoenzyme 4	6	5.48373	-0.328944	0.0307151	0.11948	0.711104	green	-	-	-	-	-	-	-
1488	ENSMUSG00000020388	Pdlim4	30794	PDZ and LIM domain 4	11	54.055	-0.338334	0.0259092	0.00420048	0.986943	brown	-	yes	-	-	-	-	-
1489	ENSMUSG00000033624	Pdpr	319518	pyruvate dehydrogenase phosphatase regulatory	8	108.571	0.333785	0.0281535	-0.219841	0.0536504	blue	-	-	-	-	-	-	-
1490	ENSMUSG00000027472	Pdrg1	68559	p53 and DNA damage regulated 1	2	153.009	-0.360349	0.0170247	0.0336515	0.823983	brown	-	-	-	-	-	-	-
1491	ENSMUSG00000029644	Pdx1	18609	pancreatic and duodenal homeobox 1	5	147.276	-0.338648	0.0257599	NA	NA	pink	-	-	-	-	-	-	-
1492	ENSMUSG00000042275	Pelo	105083	pelota RNA binding protein	13	115.089	0.34058	0.0248567	0.37435	0.0490857	greenyellow	-	-	-	-	-	-	-
1493	ENSMUSG00000028085	Pet112l	229487	PET112-like (yeast)	3	85.6524	0.353709	0.019385	-0.102591	0.762996	blue	-	-	-	-	-	-	-
1494	ENSMUSG00000005907	Pex1	71382	peroxisome biogenesis factor 1	5	3.63706	0.306094	0.0454988	-0.0432303	0.783031	blue	-	-	-	-	-	-	-
1495	ENSMUSG00000067825	Pex26	74043	peroxisome biogenesis factor 26	6	121.066	-0.34655	0.0222286	-0.150949	0.312701	brown	-	yes	-	-	-	-	-
1496	ENSMUSG00000052033	Pfdn4	109054	prefoldin 4	2	170.517	0.33636	0.0268643	0.503832	0.0548712	blue	-	-	-	-	-	-	-
1497	ENSMUSG00000001289	Pfdn5	56612	prefoldin 5	15	102.329	0.314577	0.0394578	0.643606	0.00657294	greenyellow	-	-	-	-	-	-	-
1498	ENSMUSG00000021196	Pfkp	56421	phosphofructokinase, platelet	13	6.57995	0.303528	0.0474656	0.622238	0.000459637	greenyellow	-	-	-	-	-	-	-
1499	ENSMUSG00000023987	Pgc	109820	progastricsin (pepsinogen C)	17	47.7344	0.310813	0.042053	-0.493921	0.317836	lightcyan	yes	-	Nonsynonymous SNP	-	-	-	-
1500	ENSMUSG00000031807	Pgls	66171	6-phosphogluconolactonase	8	71.5934	-0.322387	0.0344853	1.62198	1.57472e-09	brown	-	yes	-	-	-	-	-
1501	ENSMUSG00000079563	Pglyrp2	57757	peptidoglycan recognition protein 2	Un	1	-0.350926	0.0204523	1.16751	6.71961e-10	brown	-	-	-	-	-	-	-
1502	ENSMUSG00000042250	Pglyrp4	384997	peptidoglycan recognition protein 4	3	90.7356	0.309531	0.0429673	0.82657	0.0694192	lightcyan	-	-	-	-	-	-	-
1503	ENSMUSG00000056131	Pgm3	109785	phosphoglucomutase 3	9	86.5526	0.332783	0.0286688	-0.171738	0.229992	greenyellow	-	yes	Nonsynonymous SNP	-	-	-	-
1504	ENSMUSG00000026873	Phf19	74016	PHD finger protein 19 (polycomb repressive complex 2 regulator)	2	34.8941	-0.301582	0.0490017	0.172016	0.477534	brown	-	-	-	-	-	-	-
1505	ENSMUSG00000058318	Phf21a	192285	PHD finger protein 21A	2	92.1865	-0.339015	0.025586	-0.207291	0.17588	green	-	-	-	-	-	-	-
1506	ENSMUSG00000048874	Phf3	213109	PHD finger protein 3	1	30.8033	0.308577	0.0436585	-0.386687	0.00134815	blue	-	-	Nonsynonymous SNP	-	-	-	-
1507	ENSMUSG00000061360	Phf5a	68479	PHD finger protein 5A	15	81.8654	0.368986	0.0143184	0.160549	0.500531	greenyellow	-	-	-	-	-	-	-
1508	ENSMUSG00000032253	Phip	83946	pleckstrin homology domain interacting protein (insulin signaling, tumor progression, metastasis)	9	82.8893	0.336343	0.0268728	-0.397027	0.00552353	blue	-	-	-	-	-	-	-
1509	ENSMUSG00000034055	Phka1	18679	phosphorylase kinase alpha 1	X	102.557	0.323137	0.0340356	-0.524289	2.07797e-05	blue	-	-	-	-	-	-	-
1510	ENSMUSG00000031295	Phka2	110094	phosphorylase kinase alpha 2	X	160.587	-0.332114	0.0290172	-0.0195445	0.886131	green	-	-	-	-	-	-	-
1511	ENSMUSG00000010760	Phlda2	22113	pleckstrin homology-like domain, family A, member 2	7	143.502	0.376985	0.0121437	0.171807	0.836116	greenyellow	-	-	-	-	-	-	-
1512	ENSMUSG00000041801	Phlda3	27280	pleckstrin homology-like domain, family A, member 3	1	135.769	-0.377351	0.0120511	0.364427	0.0225248	magenta	-	-	-	-	-	-	-
1513	ENSMUSG00000048537	Phldb1	102693	pleckstrin homology-like domain, family B, member 1	9	44.7016	-0.345329	0.0227465	0.470697	0.00104407	magenta	-	-	Nonsynonymous SNP	-	-	-	-
1514	ENSMUSG00000026664	Phyh	16922	phytanoyl-CoA hydroxylase	2	4.93866	-0.360778	0.0168811	-0.152379	0.367391	brown	-	-	-	-	-	-	-
1515	ENSMUSG00000022064	Pibf1	52023	progesterone immunomodulatory binding factor 1	14	98.7002	0.314349	0.0396112	-0.252023	0.160106	blue	-	-	Nonsynonymous SNP	-	-	-	-
1516	ENSMUSG00000029263	Pigg	433931	phosphatidylinositol glycan anchor biosynthesis, class G	5	107.884	0.309564	0.0429436	-0.564303	9.39833e-05	blue	-	-	-	-	-	-	-
1517	ENSMUSG00000014245	Pigl	327942	phosphatidylinositol glycan anchor biosynthesis, class L	11	62.5138	-0.351145	0.0203666	-0.109861	0.586508	brown	-	-	-	-	-	-	-
1518	ENSMUSG00000028454	Pigo	56703	phosphatidylinositol glycan anchor biosynthesis, class O	4	43.0193	-0.324012	0.0335174	0.386255	0.0139024	brown	-	yes	Nonsynonymous SNP	-	-	-	-
1519	ENSMUSG00000025728	Pigq	14755	phosphatidylinositol glycan anchor biosynthesis, class Q	17	25.9342	-0.346367	0.0223059	-0.107785	0.506378	brown	-	-	-	-	-	-	-
1520	ENSMUSG00000041958	Pigs	276846	phosphatidylinositol glycan anchor biosynthesis, class S	11	78.3419	-0.312588	0.040812	0.417145	0.000752591	brown	-	-	-	-	-	-	-
1521	ENSMUSG00000043162	Pigy	66459	phosphatidylinositol glycan anchor biosynthesis, class Y	6	57.6848	-0.341599	0.0243905	-0.614385	0.000475203	green	-	-	-	-	-	-	-
1522	ENSMUSG00000010607	Pigyl	66268	phosphatidylinositol glycan anchor biosynthesis, class Y-like	9	22.158	0.344334	0.0231758	0.372556	0.119325	greenyellow	-	-	-	-	-	-	-
1523	ENSMUSG00000041417	Pik3r1	18708	phosphatidylinositol 3-kinase, regulatory subunit, polypeptide 1 (p85 alpha)	13	101.681	0.327227	0.0316683	-0.0843793	0.40589	blue	-	-	-	-	-	-	yes
1524	ENSMUSG00000035828	Pim3	223775	proviral integration site 3	15	88.8655	-0.350793	0.0205046	1.04192	5.06609e-09	brown	-	-	-	-	-	-	-
1525	ENSMUSG00000032171	Pin1	23988	protein (peptidyl-prolyl cis/trans isomerase) NIMA-interacting 1	9	20.6661	-0.34842	0.0214543	0.366779	0.0537342	magenta	-	-	-	-	-	-	-
1526	ENSMUSG00000024247	Pkdcc	106522	protein kinase domain containing, cytoplasmic	17	82.8217	-0.346738	0.0221499	0.166348	0.526632	brown	-	yes	Nonsynonymous SNP	-	-	-	-
1527	ENSMUSG00000043760	Pkhd1	241035	polycystic kidney and hepatic disease 1	1	20.5931	0.309004	0.0433484	-1.5174	3.55823e-07	blue	-	-	Nonsynonymous SNP	-	-	-	-
1528	ENSMUSG00000057672	Pkn1	320795	protein kinase N1	8	83.6899	-0.313676	0.0400665	0.219958	0.147616	brown	-	-	-	-	-	-	-
1529	ENSMUSG00000060675	Pla2g16	225845	phospholipase A2, group 16 (HRAS like suppressor 3)	19	7.58571	0.338943	0.0256201	0.442948	0.0592737	greenyellow	-	yes	-	-	-	-	-
1530	ENSMUSG00000029522	Pla2g1b	18778	phospholipase A2, group IB, pancreas	5	115.472	0.336191	0.0269474	0.317843	0.428105	salmon	yes	-	-	-	-	-	-
1531	ENSMUSG00000034579	Pla2g3	237625	phospholipase A2, group III	11	3.49403	0.355059	0.0188844	-0.0799488	0.8406	lightcyan	-	-	-	-	-	-	-
1532	ENSMUSG00000056220	Pla2g4a	18783	phospholipase A2, group IVA (cytosolic, calcium-dependent)	1	149.83	0.328337	0.0310496	0.40965	0.000727985	blue	-	-	-	-	-	yes	-
1533	ENSMUSG00000033847	Pla2g4c	232889	phospholipase A2, group IVC (cytosolic, calcium-independent)	7	13.36	0.309183	0.0432181	2.08277	1.6973e-11	blue	-	-	-	-	-	yes	-
1534	ENSMUSG00000046971	Pla2g4f	271844	phospholipase A2, group IVF	2	120.3	0.338667	0.0257508	-0.255227	0.236763	salmon	-	-	-	-	-	yes	-
1535	ENSMUSG00000028577	Plaa	18786	phospholipase A2, activating protein	4	94.5825	-0.366869	0.0149458	0.252529	0.0826023	green	-	-	-	-	-	-	-
1536	ENSMUSG00000059455	Plac8l1	69401	PLAC8-like 1	18	42.1788	-0.338562	0.0258005	1.68415	NA	pink	-	-	-	-	-	-	-
1537	ENSMUSG00000031538	Plat	18791	plasminogen activator, tissue	8	22.7757	-0.321603	0.0349599	1.44423	5.66504e-17	green	-	-	Nonsynonymous SNP	-	-	-	-
1538	ENSMUSG00000016933	Plcg1	18803	phospholipase C, gamma 1	2	160.775	0.309271	0.0431551	-0.640419	0.000152327	salmon	-	-	Nonsynonymous SNP	-	-	-	-
1539	ENSMUSG00000049148	Plcxd3	239318	phosphatidylinositol-specific phospholipase C, X domain containing 3	15	4.5754	0.304909	0.0463989	-1.63732	3.93106e-08	midnightblue	-	-	-	-	-	-	-
1540	ENSMUSG00000027695	Pld1	18805	phospholipase D1	3	28.1329	0.336516	0.0267876	-0.0108153	0.957638	blue	-	yes	Nonsynonymous SNP	-	-	-	-
1541	ENSMUSG00000003363	Pld3	18807	phospholipase D family, member 3	7	27.5337	-0.317545	0.0375038	0.501996	1.05815e-05	brown	-	-	-	-	-	-	-
1542	ENSMUSG00000030231	Plekha5	109135	pleckstrin homology domain containing, family A member 5	6	140.58	0.328552	0.0309306	-0.749594	8.06582e-07	blue	-	-	-	-	-	-	-
1543	ENSMUSG00000045659	Plekha7	233765	pleckstrin homology domain containing, family A member 7	7	116.124	-0.326207	0.0322455	0.159752	0.452236	magenta	-	-	Nonsynonymous SNP	-	-	-	-
1544	ENSMUSG00000030701	Plekhb1	27276	pleckstrin homology domain containing, family B (evectins) member 1	7	100.644	0.338516	0.0258223	-0.55971	0.00117706	salmon	-	-	-	-	-	-	-
1545	ENSMUSG00000026123	Plekhb2	226971	pleckstrin homology domain containing, family B (evectins) member 2	1	34.879	0.365321	0.0154191	-0.128462	0.492556	greenyellow	-	-	-	-	-	-	-
1546	ENSMUSG00000034247	Plekhm1	353047	pleckstrin homology domain containing, family M (with RUN domain) member 1	11	103.387	-0.315557	0.0388037	0.210071	0.31627	brown	-	-	-	-	-	-	-
1547	ENSMUSG00000016382	Pls3	102866	plastin 3 (T-isoform)	X	75.7858	0.381179	0.0111194	-0.053731	0.824209	blue	-	-	-	-	-	-	-
1548	ENSMUSG00000032372	Plscr2	18828	phospholipid scramblase 2	9	92.2973	0.366537	0.0150461	0.43723	0.0150029	greenyellow	-	-	-	-	-	-	-
1549	ENSMUSG00000030084	Plxna1	18844	plexin A1	6	89.3191	-0.304283	0.0468797	-0.075924	0.594822	green	-	-	-	-	-	-	-
1550	ENSMUSG00000031398	Plxna3	18846	plexin A3	X	74.3416	-0.306871	0.0449162	-0.52633	0.000415459	green	-	-	-	-	-	-	-
1551	ENSMUSG00000046008	Pnlip	69060	pancreatic lipase	19	58.6808	-0.306534	0.0451686	NA	NA	pink	-	-	-	-	-	-	-
1552	ENSMUSG00000042179	Pnliprp1	18946	pancreatic lipase related protein 1	19	58.7441	0.316925	0.0379053	-1.36507	0.0289858	purple	-	-	-	-	-	-	-
1553	ENSMUSG00000040128	Pnrc1	108767	proline-rich nuclear receptor coactivator 1	4	33.249	-0.348103	0.021584	0.0365288	0.800892	brown	-	-	-	-	-	-	-
1554	ENSMUSG00000012889	Podnl1	244550	podocan-like 1	8	84.1322	-0.366332	0.0151084	0.508319	0.112809	brown	-	-	Nonsense	-	-	-	-
1555	ENSMUSG00000020260	Pofut2	80294	protein O-fucosyltransferase 2	10	77.2686	-0.371572	0.013582	0.234927	0.228879	brown	-	yes	-	-	-	-	-
1556	ENSMUSG00000024833	Pola2	18969	polymerase (DNA directed), alpha 2	19	5.94077	-0.359517	0.0173066	0.363135	0.00534719	brown	-	-	-	-	-	-	-
1557	ENSMUSG00000038644	Pold1	18971	polymerase (DNA directed), delta 1, catalytic subunit	7	44.4008	-0.375449	0.0125381	0.485752	0.00339266	brown	-	-	Nonsynonymous SNP	-	-	-	-
1558	ENSMUSG00000038425	Poli	26447	polymerase (DNA directed), iota	18	70.4746	0.325206	0.0328206	-0.083666	0.674299	purple	-	-	Nonsynonymous SNP	-	-	-	-
1559	ENSMUSG00000029642	Polr1d	20018	polymerase (RNA) I polypeptide D	5	146.266	-0.344655	0.0230365	1.23746	0.000183266	brown	-	yes	-	-	-	-	-
1560	ENSMUSG00000019738	Polr2i	69920	polymerase (RNA) II (DNA directed) polypeptide I	7	30.2329	0.36851	0.0144575	1.80824	0.0144771	greenyellow	-	-	-	-	-	-	-
1561	ENSMUSG00000045996	Polr2k	17749	polymerase (RNA) II (DNA directed) polypeptide K	15	36.1754	0.378722	0.0117104	0.199342	0.678638	blue	-	-	-	-	-	-	-
1562	ENSMUSG00000038628	Polr3k	67005	polymerase (RNA) III (DNA directed) polypeptide K	2	181.87	0.316324	0.0382977	-0.308716	0.104768	blue	-	-	-	-	-	-	-
1563	ENSMUSG00000053293	Pom121	107939	nuclear pore membrane protein 121	5	135.376	-0.350125	0.0207681	0.411178	0.0051474	brown	-	-	-	-	-	-	-
1564	ENSMUSG00000008496	Pou2f2	18987	POU domain, class 2, transcription factor 2	7	25.0927	-0.315848	0.0386112	1.30519	9.85992e-06	brown	-	-	-	-	-	-	-
1565	ENSMUSG00000028517	Ppap2b	67916	phosphatidic acid phosphatase type 2B	4	105.231	0.301934	0.0487209	-0.122203	0.304109	greenyellow	-	-	-	-	-	-	-
1566	ENSMUSG00000052151	Ppap2c	50784	phospholipid phosphatase 2	10	79.5265	-0.316696	0.0380547	0.492322	0.0066249	brown	-	yes	-	-	-	-	-
1567	ENSMUSG00000033871	Ppargc1b	170826	peroxisome proliferative activated receptor, gamma, coactivator 1 beta	18	61.2984	-0.351546	0.0202103	-0.351298	0.155747	brown	-	yes	-	-	-	-	-
1568	ENSMUSG00000026458	Ppfia4	68507	protein tyrosine phosphatase, receptor type, f polypeptide (PTPRF), interacting protein (liprin), alpha 4	1	134.297	-0.320718	0.0355024	1.18583	3.82498e-10	brown	-	-	-	-	-	-	-
1569	ENSMUSG00000022771	Ppil2	66053	peptidylprolyl isomerase (cyclophilin)-like 2	16	17.0869	-0.353965	0.0192892	-0.0358824	0.894454	brown	-	-	-	-	-	-	-
1570	ENSMUSG00000040648	Ppip5k2	227399	diphosphoinositol pentakisphosphate kinase 2	1	95.8456	0.371246	0.0136732	-0.246686	0.132982	blue	-	-	-	-	-	-	-
1571	ENSMUSG00000039457	Ppl	19041	periplakin	16	5.08661	0.333144	0.0284823	-0.0210469	0.9353	greenyellow	-	-	-	-	-	-	-
1572	ENSMUSG00000029147	Ppm1g	14208	protein phosphatase 1G (formerly 2C), magnesium-dependent, gamma isoform	5	31.1783	-0.371026	0.0137348	0.433032	0.00160013	brown	-	-	-	-	-	-	-
1573	ENSMUSG00000037826	Ppm1k	243382	protein phosphatase 1K (PP2C domain containing)	6	57.5097	0.301505	0.0490639	0.220692	0.228757	blue	-	-	-	-	-	-	-
1574	ENSMUSG00000040734	Ppp1r13l	333654	protein phosphatase 1, regulatory (inhibitor) subunit 13 like	7	19.3782	-0.305038	0.0462999	0.53273	0.00534609	brown	-	-	-	-	-	-	-
1575	ENSMUSG00000027317	Ppp1r14d	72112	protein phosphatase 1, regulatory (inhibitor) subunit 14D	2	119.218	0.358894	0.0175204	1.42354	1.78624e-07	purple	-	-	Nonsynonymous SNP	-	-	-	-
1576	ENSMUSG00000047714	Ppp1r2	66849	protein phosphatase 1, regulatory (inhibitor) subunit 2	16	31.2518	-0.377689	0.0119665	0.275844	0.371625	green	-	-	-	-	-	-	-
1577	ENSMUSG00000029725	Ppp1r35	69871	protein phosphatase 1, regulatory subunit 35	5	137.78	-0.35611	0.0185019	1.38039	0.00040269	brown	-	-	-	-	-	-	-
1578	ENSMUSG00000050423	Ppp1r3g	76487	protein phosphatase 1, regulatory (inhibitor) subunit 3G	13	35.9701	-0.376991	0.0121422	-1.16145	0.239061	brown	-	-	Nonsynonymous SNP	-	-	-	-
1579	ENSMUSG00000026275	Ppp1r7	66385	protein phosphatase 1, regulatory (inhibitor) subunit 7	1	93.3673	0.368145	0.0145648	0.200008	0.153651	blue	-	-	-	-	-	-	-
1580	ENSMUSG00000032827	Ppp1r9a	72734	protein phosphatase 1, regulatory (inhibitor) subunit 9A (neural tissue-specific F-actin binding protein, neurabin I)	6	5.12124	0.320388	0.0357066	-1.24002	8.32618e-12	blue	-	-	-	-	-	-	-
1581	ENSMUSG00000032058	Ppp2r1b	73699	protein phosphatase 2 (formerly 2A), regulatory subunit A (PR 65), beta isoform	9	124.001	0.37628	0.0123233	-0.241936	0.0920474	blue	-	yes	-	-	-	-	-
1582	ENSMUSG00000039515	Ppp2r4	110854	protein phosphatase 2A, regulatory subunit B (PR 53)	2	30.4476	-0.361229	0.0167309	0.678874	3.43442e-05	brown	-	-	-	-	-	-	-
1583	ENSMUSG00000036749	Pramel5	384077	preferentially expressed antigen in melanoma like 5	4	144.271	-0.353992	0.0192791	-0.161651	NA	pink	-	-	Nonsynonymous SNP	-	-	-	-
1584	ENSMUSG00000042414	Prdm14	383491	PR domain containing 14	1	13.1139	0.317084	0.037802	-1.42629	NA	blue	-	-	Nonsynonymous SNP	-	-	-	-
1585	ENSMUSG00000028691	Prdx1	18477	peroxiredoxin 1	4	116.694	0.332093	0.0290284	0.337582	0.129669	blue	-	-	-	-	-	-	-
1586	ENSMUSG00000025289	Prdx4	53381	peroxiredoxin 4	X	155.328	-0.326708	0.031961	0.430304	0.0802987	magenta	-	-	-	-	-	-	-
1587	ENSMUSG00000019849	Prep	19072	prolyl endopeptidase	10	45.1585	0.314282	0.0396564	-0.39383	0.00377414	salmon	-	-	-	-	-	-	-
1588	ENSMUSG00000006014	Prg4	96875	proteoglycan 4 (megakaryocyte stimulating factor, articular superficial zone protein)	1	150.451	-0.310132	0.0425369	0.869076	0.00714464	brown	-	-	-	-	-	-	-
1589	ENSMUSG00000036158	Prickle1	106042	prickle like 1 (Drosophila)	15	93.4992	0.365136	0.0154765	-0.37479	0.0202681	greenyellow	-	-	-	-	-	-	-
1590	ENSMUSG00000031145	Prickle3	54630	prickle homolog 3 (Drosophila)	X	8.08897	-0.351025	0.0204135	0.299588	0.144157	brown	-	-	-	-	-	-	-
1591	ENSMUSG00000028518	Prkaa2	108079	protein kinase, AMP-activated, alpha 2 catalytic subunit	4	105.034	0.341204	0.0245705	-1.01623	1.90457e-11	blue	-	-	-	-	-	-	-
1592	ENSMUSG00000005034	Prkacb	18749	protein kinase, cAMP dependent, catalytic, beta	3	146.73	0.328022	0.0312241	-0.195548	0.24818	greenyellow	-	-	-	-	-	yes	-
1593	ENSMUSG00000041187	Prkd2	101540	protein kinase D2	7	16.87	-0.351889	0.0200774	-0.0287594	0.832402	magenta	-	-	-	-	-	-	-
1594	ENSMUSG00000024070	Prkd3	75292	protein kinase D3	17	78.6108	0.381551	0.0110324	-0.352142	0.0544429	blue	-	yes	-	-	-	-	-
1595	ENSMUSG00000030753	Prkrir	72981	protein-kinase, interferon-inducible double stranded RNA dependent inhibitor, repressor of (P58 repressor)	7	98.7179	0.374869	0.0126898	-0.438622	4.44396e-06	blue	-	-	-	-	-	-	-
1596	ENSMUSG00000050058	Prm3	19120	protamine 3	16	10.7906	-0.305461	0.0459777	NA	NA	pink	-	-	-	-	-	-	-
1597	ENSMUSG00000030505	Prmt3	71974	protein arginine N-methyltransferase 3	7	49.7823	-0.371626	0.013567	-0.0332041	0.839431	green	-	-	Nonsynonymous SNP	-	-	-	-
1598	ENSMUSG00000027611	Procr	19124	protein C receptor, endothelial	2	155.755	-0.317064	0.037815	1.40791	1.71302e-15	brown	-	yes	-	-	-	-	-
1599	ENSMUSG00000003526	Prodh	19125	proline dehydrogenase	16	18.0717	0.312406	0.0409382	-0.295378	0.176304	purple	-	-	-	-	-	-	-
1600	ENSMUSG00000036892	Prodh2	56189	proline dehydrogenase (oxidase) 2	7	30.5112	-0.332633	0.0287469	NA	NA	pink	-	-	Nonsynonymous SNP	-	-	-	-
1601	ENSMUSG00000049409	Prokr1	58182	prokineticin receptor 1	6	87.5786	-0.33199	0.0290823	0.424678	0.136047	brown	-	-	-	-	-	-	-
1602	ENSMUSG00000027376	Prom2	192212	prominin 2	2	127.527	0.351748	0.0201321	-0.15133	0.528355	lightcyan	-	-	Nonsynonymous SNP	-	-	-	-
1603	ENSMUSG00000044542	Prop1	19127	PROP paired-like homeobox 1 (Ames Dwarf, longevity)	11	50.9509	-0.307626	0.0443564	-0.794302	NA	pink	-	-	-	-	-	-	-
1604	ENSMUSG00000037703	Prosapip1	241638	ProSAPiP1 protein	2	130.633	-0.336725	0.0266855	0.0953685	0.660574	brown	-	-	-	-	-	-	-
1605	ENSMUSG00000027881	Prpf38b	66921	PRP38 pre-mRNA processing factor 38 (yeast) domain containing B	3	108.226	-0.321728	0.0348839	-0.119633	0.506775	green	-	-	-	-	-	-	-
1606	ENSMUSG00000030822	Prr14	233895	proline rich 14	7	127.477	-0.37432	0.0128348	0.196885	0.176688	brown	-	-	-	-	-	-	-
1607	ENSMUSG00000039476	Prrx2		paired related homeobox 2	2	30.8461	-0.371993	0.0134653	0.853917	0.0790584	brown	-	-	-	-	-	-	-
1608	ENSMUSG00000024114	Prss41	71003	protease, serine, 41	17	23.7053	-0.347261	0.0219318	-0.293254	0.673725	green	yes	-	Nonsynonymous SNP	-	-	-	-
1609	ENSMUSG00000044139	Prss53	330657	protease, serine, 53	7	120.742	-0.320145	0.0358575	-1.04965	0.000411316	magenta	-	-	-	-	-	-	-
1610	ENSMUSG00000030800	Prss8	76560	protease, serine, 8 (prostasin)	7	127.926	0.34161	0.0243854	0.263151	0.222325	purple	-	-	-	-	-	-	-
1611	ENSMUSG00000004207	Psap	19156	prosaposin (sulfated glycoprotein 1, Gaucher disease, Tay-Sachs disease, and metachromatic leukodystrophy)	10	60.3023	-0.347545	0.0218141	0.570617	2.48917e-05	brown	-	-	-	-	-	-	-
1612	ENSMUSG00000030465	Psd3	234353	pleckstrin and Sec7 domain containing 3	8	67.3523	0.350262	0.0207139	-0.798674	4.4852e-09	blue	-	-	Nonsynonymous SNP	-	-	-	-
1613	ENSMUSG00000004542	Psg19	26439	pregnancy specific glycoprotein 19	7	18.797	-0.314234	0.0396885	1.49367	0.399648	brown	-	-	Nonsynonymous SNP	-	-	-	-
1614	ENSMUSG00000044903	Psg22	243862	pregnancy-specific glycoprotein 22	7	18.1327	-0.331313	0.0294388	1.12741	0.427615	green	yes	-	Nonsynonymous SNP	-	-	-	-
1615	ENSMUSG00000070798	Psg25	114868	pregnancy-specific glycoprotein 25	7	17.9344	-0.340151	0.0250547	0.0050641	NA	green	-	-	-	-	-	-	-
1616	ENSMUSG00000018286	Psmb6	19175	proteasome (prosome, macropain) subunit, beta type 6	11	70.5272	-0.344631	0.0230471	0.613628	4.58074e-07	magenta	-	-	-	-	-	-	-
1617	ENSMUSG00000017428	Psmd11	69077	proteasome (prosome, macropain) 26S subunit, non-ATPase, 11	11	80.4317	-0.310784	0.0420732	0.581769	0.00507927	green	-	-	-	-	-	-	-
1618	ENSMUSG00000020720	Psmd12	66997	proteasome (prosome, macropain) 26S subunit, non-ATPase, 12	11	107.496	0.356588	0.0183301	0.19522	0.158247	blue	-	-	-	-	-	-	-
1619	ENSMUSG00000026869	Psmd5	66998	proteasome (prosome, macropain) 26S subunit, non-ATPase, 5	2	34.8522	0.375259	0.0125876	-0.116697	0.559224	blue	-	-	-	-	-	-	-
1620	ENSMUSG00000079197	Psme2	19188	proteasome (prosome, macropain) 28 subunit, beta	14	55.5909	-0.334461	0.0278104	0.383246	0.276102	brown	-	-	-	-	-	-	-
1621	ENSMUSG00000063179	Pstk	214580	phosphoseryl-tRNA kinase	7	131.384	0.32922	0.0305644	-0.371289	0.146883	greenyellow	-	-	-	-	-	-	-
1622	ENSMUSG00000021466	Ptch1	19206	patched homolog 1	13	63.5091	0.319053	0.0365414	-0.368157	0.00105885	midnightblue	-	-	Nonsynonymous SNP	-	-	-	-
1623	ENSMUSG00000021518	Ptdss1	19210	phosphatidylserine synthase 1	13	66.9983	-0.357974	0.0178398	-0.0358519	0.824976	green	-	yes	Nonsynonymous SNP	-	-	-	-
1624	ENSMUSG00000019464	Ptger1	19216	prostaglandin E receptor 1 (subtype EP1)	8	83.6725	-0.343615	0.0234901	0.435849	0.108269	brown	-	-	-	-	-	-	-
1625	ENSMUSG00000043017	Ptgir	19222	prostaglandin I receptor (IP)	7	16.9107	-0.357683	0.0179419	1.59388	6.97886e-22	brown	-	-	-	-	-	-	-
1626	ENSMUSG00000072946	Ptgr2	77219	prostaglandin reductase 2	12	83.1844	0.332596	0.0287659	-0.756248	9.77023e-14	blue	-	-	-	-	-	-	-
1627	ENSMUSG00000047250	Ptgs1	19224	prostaglandin-endoperoxide synthase 1	2	36.2492	0.356174	0.0184789	0.32379	0.0745448	purple	-	-	-	yes	-	-	-
1628	ENSMUSG00000022607	Ptk2	14083	PTK2 protein tyrosine kinase 2	15	73.2055	0.331233	0.0294814	-0.216497	0.0262447	blue	-	yes	-	-	-	-	-
1629	ENSMUSG00000026064	Ptp4a1	19243	protein tyrosine phosphatase 4a1 (alcoholism associated)	1	30.9406	0.355505	0.0187214	0.314932	0.102321	blue	-	-	-	-	-	-	-
1630	ENSMUSG00000024539	Ptpn2	19255	protein tyrosine phosphatase, non-receptor type 2	18	67.6724	-0.30554	0.0459176	0.565276	9.78191e-06	green	-	-	-	-	-	-	-
1631	ENSMUSG00000021009	Ptpn21	24000	protein tyrosine phosphatase, non-receptor type 21	12	98.677	0.355347	0.0187789	0.0570309	0.64138	greenyellow	-	-	-	-	-	-	-
1632	ENSMUSG00000036057	Ptpn23	104831	protein tyrosine phosphatase, non-receptor type 23	9	110.385	-0.363582	0.0159656	0.494639	0.00762027	brown	-	-	-	-	-	-	-
1633	ENSMUSG00000027303	Ptpra	19262	protein tyrosine phosphatase, receptor type, A	2	130.554	0.317149	0.0377601	-0.00204871	0.99192	greenyellow	-	-	-	-	-	-	-
1634	ENSMUSG00000026204	Ptprn	19275	protein tyrosine phosphatase, receptor type, N	1	75.2546	-0.352954	0.0196699	0.663292	0.000755913	brown	-	-	-	-	-	-	-
1635	ENSMUSG00000013236	Ptprs	19280	protein tyrosine phosphatase, receptor type, S	17	56.4579	-0.3779	0.0119136	-0.140623	0.538765	magenta	-	-	-	-	-	-	-
1636	ENSMUSG00000068748	Ptprz1	19283	protein tyrosine phosphatase, receptor type Z, polypeptide 1	6	23.0512	0.335335	0.0273715	0.144423	0.417479	blue	-	-	-	-	-	-	-
1637	ENSMUSG00000020594	Pum2	80913	pumilio 2 (Drosophila)	12	8.73329	0.318174	0.0370997	-0.292339	0.0259791	blue	-	-	-	-	-	-	-
1638	ENSMUSG00000043991	Pura	19290	purine rich element binding protein A	18	36.288	0.361116	0.0167684	0.111108	0.676849	greenyellow	-	-	-	-	-	-	-
1639	ENSMUSG00000033356	Pus7l	78895	pseudouridylate synthase 7 homolog (S. cerevisiae)-like	15	94.5363	-0.316784	0.0379971	0.386767	0.0663329	brown	-	yes	Nonsynonymous SNP	-	-	-	-
1640	ENSMUSG00000040511	Pvr	52118	poliovirus receptor	7	19.9106	-0.3632	0.0160878	1.42307	5.5757e-08	green	-	-	-	-	-	-	-
1641	ENSMUSG00000044950	Pwwp2a	70802	PWWP domain containing 2A	11	43.7216	0.370932	0.0137613	-0.254382	0.0668019	blue	-	-	-	-	-	-	-
1642	ENSMUSG00000029499	Pxmp2	19301	peroxisomal membrane protein 2	5	110.274	0.367131	0.0148669	-0.823258	0.000103058	purple	-	-	-	-	-	-	-
1643	ENSMUSG00000033059	Pygb	110078	brain glycogen phosphorylase	2	150.831	0.315282	0.0389864	-0.296151	0.0155971	salmon	-	-	-	-	-	-	-
1644	ENSMUSG00000030407	Qpctl	67369	glutaminyl-peptide cyclotransferase-like	7	19.141	-0.314687	0.0393835	0.651704	4.4067e-07	brown	-	-	-	-	-	-	-
1645	ENSMUSG00000019863	Qrsl1	76563	glutaminyl-tRNA synthase (glutamine-hydrolyzing)-like 1	9	108.515	-0.34769	0.0217539	0.21044	0.248693	magenta	-	-	-	-	-	-	-
1646	ENSMUSG00000002825	Qtrt1	60507	queuine tRNA-ribosyltransferase 1	9	21.4201	-0.379522	0.0115151	0.379249	0.0516371	magenta	-	-	-	-	-	-	-
1647	ENSMUSG00000034194	R3hcc1	71843	R3H domain and coiled-coil containing 1	14	69.6974	-0.369711	0.0141086	-0.00564866	0.988116	brown	-	-	-	-	-	-	-
1648	ENSMUSG00000025404	R3hdm2	71750	R3H domain containing 2	10	127.499	-0.357588	0.0179751	0.0630941	0.736117	brown	-	-	-	-	-	-	-
1649	ENSMUSG00000004771	Rab11a	53869	RAB11a, member RAS oncogene family	9	64.7155	-0.352011	0.0200305	-0.20187	0.362541	green	-	-	-	-	-	-	-
1650	ENSMUSG00000027935	Rab13	68328	RAB13, member RAS oncogene family	3	90.2245	-0.362847	0.0162014	0.317199	0.148315	brown	-	-	Nonsynonymous SNP	-	-	-	-
1651	ENSMUSG00000024870	Rab1b	76308	RAB1B, member RAS oncogene family	19	5.09923	-0.33076	0.0297328	0.0857279	0.6156	brown	-	-	-	-	-	-	-
1652	ENSMUSG00000008601	Rab25	53868	RAB25, member RAS oncogene family	3	88.542	0.306912	0.0448861	0.272521	0.14903	lightcyan	-	-	-	-	-	-	-
1653	ENSMUSG00000079657	Rab26	328778	RAB26, member RAS oncogene family	17	24.5322	-0.33565	0.0272148	-0.0614878	0.948568	magenta	-	-	-	-	-	-	-
1654	ENSMUSG00000032202	Rab27a	11891	RAB27A, member RAS oncogene family	9	73.0974	0.341325	0.0245151	-0.236515	0.197318	purple	yes	-	-	-	-	-	-
1655	ENSMUSG00000056515	Rab31	106572	RAB31, member RAS oncogene family	17	65.6519	-0.333616	0.0282403	0.0859149	0.600857	blue	-	-	-	-	-	-	-
1656	ENSMUSG00000002059	Rab34	19376	RAB34, member of RAS oncogene family	11	78.1921	-0.362471	0.0163232	0.243119	0.243997	brown	-	-	-	-	-	-	-
1657	ENSMUSG00000030559	Rab38	72433	Rab38, member of RAS oncogene family	7	88.4908	0.334405	0.0278389	-0.716292	0.000758639	blue	-	-	-	-	-	-	-
1658	ENSMUSG00000019066	Rab3d	19340	RAB3D, member RAS oncogene family	9	21.9076	-0.365385	0.0153992	-0.0522588	0.68658	brown	-	-	-	-	-	-	-
1659	ENSMUSG00000053291	Rab4b	19342	RAB4B, member RAS oncogene family	7	27.1686	-0.365764	0.0152822	1.01979	1.27104e-09	brown	-	-	-	-	-	-	-
1660	ENSMUSG00000003037	Rab8a	17274	RAB8A, member RAS oncogene family	8	72.1806	-0.352922	0.019682	0.543933	0.0461318	green	-	-	-	-	-	-	-
1661	ENSMUSG00000026721	Rabgap1l	29809	RAB GTPase activating protein 1-like	1	160.682	0.369395	0.0141997	-0.65991	4.83754e-05	blue	-	yes	Nonsynonymous SNP	-	-	-	-
1662	ENSMUSG00000025340	Rabgef1	56715	RAB guanine nucleotide exchange factor (GEF) 1	5	130.214	0.318935	0.0366158	0.136816	0.251599	greenyellow	-	yes	-	-	-	-	-
1663	ENSMUSG00000022621	Rabl2	68708	RAB, member of RAS oncogene family-like 2	15	89.7575	0.370649	0.0138412	-0.0332058	0.877325	purple	-	-	Nonsynonymous SNP	yes	-	-	-
1664	ENSMUSG00000015087	Rabl6	227624	RAB, member of RAS oncogene family-like 6	2	25.741	-0.300515	0.0498608	-0.0232821	0.906788	magenta	-	-	-	-	-	-	-
1665	ENSMUSG00000023015	Racgap1	26934	Rac GTPase-activating protein 1	15	99.6211	0.312659	0.0407635	0.157397	0.503663	greenyellow	-	-	-	-	-	-	-
1666	ENSMUSG00000027323	Rad51	19361	RAD51 homolog (S. cerevisiae)	2	119.127	0.337446	0.0263351	0.530916	0.152473	blue	-	yes	-	-	-	-	-
1667	ENSMUSG00000000441	Raf1	110157	v-raf-leukemia viral oncogene 1	6	115.619	0.344704	0.0230154	0.178646	0.152728	greenyellow	-	-	-	-	-	yes	-
1668	ENSMUSG00000062115	Rai1	19377	retinoic acid induced 1	11	60.1983	-0.33193	0.0291134	-0.04352	0.837213	magenta	-	-	-	-	-	-	-
1669	ENSMUSG00000027652	Ralgapb	228850	Ral GTPase activating protein, beta subunit (non-catalytic)	2	158.652	0.353497	0.0194647	-0.165126	0.243651	blue	-	-	Nonsynonymous SNP	-	-	-	-
1670	ENSMUSG00000041046	Ramp3	56089	receptor (calcitonin) activity modifying protein 3	11	6.67664	-0.360307	0.017039	1.29141	4.00602e-09	brown	-	-	-	-	-	-	-
1671	ENSMUSG00000005732	Ranbp1	19385	RAN binding protein 1	16	18.2401	-0.375638	0.0124889	-0.316035	0.259547	green	-	-	-	-	-	-	-
1672	ENSMUSG00000002372	Ranbp3	71810	RAN binding protein 3	17	56.6926	-0.327667	0.0314218	0.360643	0.0824713	brown	-	-	-	-	-	-	-
1673	ENSMUSG00000049044	Rapgef4	56508	Rap guanine nucleotide exchange factor (GEF) 4	2	72.2563	0.300479	0.0498903	-0.747297	1.3417e-05	blue	-	-	-	-	-	-	-
1674	ENSMUSG00000037533	Rapgef6	192786	Rap guanine nucleotide exchange factor (GEF) 6	11	54.6944	0.32158	0.0349738	-0.336578	0.0125054	blue	-	-	-	-	-	-	-
1675	ENSMUSG00000038020	Rapgefl1	268480	Rap guanine nucleotide exchange factor (GEF)-like 1	11	98.8529	0.307349	0.0445609	-0.0192114	0.939732	lightcyan	-	-	-	-	-	-	-
1676	ENSMUSG00000002104	Rapsn	19400	receptor-associated protein of the synapse	2	91.0432	-0.319229	0.0364303	0.50028	0.348389	brown	-	-	-	-	-	-	-
1677	ENSMUSG00000001288	Rarg	19411	retinoic acid receptor, gamma	15	102.236	-0.32293	0.0341592	0.111257	0.361779	brown	-	-	-	-	-	-	-
1678	ENSMUSG00000021549	Rasa1	218397	RAS p21 protein activator (GTPase activating protein) 1	13	85.2887	0.33699	0.0265563	-0.371677	0.0173329	blue	-	-	-	-	-	yes	-
1679	ENSMUSG00000052142	Rasal3	320484	RAS protein activator like 3	17	32.2619	-0.348634	0.0213675	0.471352	0.00271443	brown	-	yes	-	-	-	-	-
1680	ENSMUSG00000030589	Rasgrp4	233046	RAS guanyl releasing protein 4	7	29.1537	-0.324951	0.0329686	0.719372	1.30181e-05	brown	-	-	-	-	-	yes	-
1681	ENSMUSG00000020684	Rasl10b	276952	RAS-like, family 10, member B	11	83.4208	-0.348349	0.0214835	2.98378	4.03304e-26	brown	-	-	-	-	-	-	-
1682	ENSMUSG00000035275	Raver2	242570	ribonucleoprotein, PTB-binding 2	4	101.135	0.32066	0.0355381	-0.903837	1.77973e-06	midnightblue	-	-	-	-	-	-	-
1683	ENSMUSG00000024518	Rax	19434	retina and anterior neural fold homeobox	18	65.9348	-0.321175	0.0352212	0.646562	NA	brown	-	-	-	-	-	-	-
1684	ENSMUSG00000057236	Rbbp4	19646	retinoblastoma binding protein 4	4	129.307	-0.372947	0.0132037	-0.00854276	0.980437	green	-	-	-	-	-	-	-
1685	ENSMUSG00000027428	Rbbp9	26450	retinoblastoma binding protein 9	2	144.542	0.367731	0.0146875	-0.387097	0.0862651	blue	-	yes	-	-	-	-	-
1686	ENSMUSG00000033565	Rbfox2	93686	RNA binding protein, fox-1 homolog 2	15	77.0807	-0.341938	0.0242375	-0.304293	0.00748523	magenta	-	-	-	-	-	-	-
1687	ENSMUSG00000033931	Rbm34	52202	RNA binding motif protein 34	8	126.947	0.303017	0.0478649	0.100407	0.715231	blue	-	-	Nonsynonymous SNP	-	-	-	-
1688	ENSMUSG00000033882	Rbm46	633285	RNA binding motif protein 46	3	83.0339	-0.364226	0.0157611	-0.156015	0.653777	green	-	-	-	-	-	-	-
1689	ENSMUSG00000032582	Rbm6	19654	RNA binding motif protein 6	9	107.851	0.311456	0.0415997	-0.214564	0.207155	blue	-	-	-	-	-	-	-
1690	ENSMUSG00000040043	Rbms2	56516	RNA binding motif, single stranded interacting protein 2	10	128.13	-0.369325	0.0142201	0.288251	0.0796765	brown	-	-	-	-	-	-	-
1691	ENSMUSG00000031134	Rbmx	19655	RNA binding motif protein, X chromosome	X	57.3865	0.341504	0.0244339	-0.543144	4.67146e-06	greenyellow	-	-	-	-	-	-	-
1692	ENSMUSG00000073894	Rbmxl2	76572	RNA binding motif protein, X-linked-like 2	7	107.21	-0.373476	0.0130605	-0.387173	NA	pink	-	-	-	-	-	-	-
1693	ENSMUSG00000046402	Rbp1	19659	retinol binding protein 1, cellular	9	98.4464	-0.358482	0.0176628	-0.183139	0.400486	green	-	-	-	-	-	-	-
1694	ENSMUSG00000041534	Rbp3	19661	retinol binding protein 3, interstitial	14	33.9641	-0.345659	0.0226055	0.00193335	NA	pink	-	-	-	-	-	-	-
1695	ENSMUSG00000032387	Rbpms2	71973	RNA binding protein with multiple splicing 2	9	65.6598	-0.327765	0.0313667	-0.335299	0.227743	brown	-	-	-	-	-	-	-
1696	ENSMUSG00000024785	Rcl1	59028	RNA terminal phosphate cyclase-like 1	19	29.1183	-0.37259	0.0133012	0.497856	0.00268345	green	-	-	-	-	-	-	-
1697	ENSMUSG00000069456	Rdh16	19683	retinol dehydrogenase 16	10	127.816	-0.326522	0.0320663	0.877432	NA	pink	-	-	-	-	-	-	-
1698	ENSMUSG00000025350	Rdh5	19682	retinol dehydrogenase 5 -verified: good probe	10	128.914	-0.307996	0.0440836	-0.576338	0.0170333	magenta	-	-	-	-	-	-	-
1699	ENSMUSG00000005873	Reep5	13476	receptor accessory protein 5	18	34.1852	-0.303102	0.0477983	0.192337	0.194221	brown	-	-	-	-	-	-	-
1700	ENSMUSG00000035504	Reep6	70335	receptor accessory protein 6	10	80.3347	0.342418	0.0240215	-0.0836278	0.809152	purple	-	-	-	-	-	-	-
1701	ENSMUSG00000027876	Reg4	67709	regenerating islet-derived family, member 4	3	98.2363	-0.321305	0.035142	0.800136	NA	pink	-	-	-	-	-	-	-
1702	ENSMUSG00000044024	Rell2	225392	RELT-like 2	18	37.9589	-0.315171	0.0390602	1.12654	0.164598	brown	-	-	-	-	-	-	-
1703	ENSMUSG00000029048	Rer1	67830	RER1 retention in endoplasmic reticulum 1 homolog (S. cerevisiae)	4	155.074	-0.334875	0.0276018	0.124215	0.546989	magenta	-	-	-	-	-	-	-
1704	ENSMUSG00000022881	Rfc4	106344	replication factor C (activator 1) 4	16	23.1145	0.313212	0.0403834	-0.168513	0.489175	blue	-	-	-	-	-	-	-
1705	ENSMUSG00000029363	Rfc5	72151	replication factor C (activator 1) 5	5	117.379	-0.376042	0.0123844	0.317447	0.0971821	brown	-	-	-	-	-	-	-
1706	ENSMUSG00000024712	Rfk	54391	riboflavin kinase (flavokinase)	19	17.4012	0.332446	0.028844	-0.409596	0.00485373	purple	yes	-	-	-	-	-	-
1707	ENSMUSG00000023070	Rgn	19733	regucalcin	X	20.5616	0.306093	0.0454996	-0.648876	0.397581	blue	-	-	-	-	-	-	-
1708	ENSMUSG00000028468	Rgp1	242406	RGP1 retrograde golgi transport homolog (S. cerevisiae)	4	43.5683	-0.31818	0.0370959	0.110897	0.509421	brown	-	-	-	-	-	-	-
1709	ENSMUSG00000051079	Rgs13	246709	regulator of G-protein signaling 13	1	144.139	0.367267	0.0148262	-0.741834	0.629216	blue	-	-	-	-	-	-	-
1710	ENSMUSG00000052087	Rgs14	51791	regulator of G-protein signaling 14	13	55.3845	-0.340001	0.0251242	1.55396	9.79567e-21	brown	-	-	Nonsynonymous SNP	-	-	-	-
1711	ENSMUSG00000026475	Rgs16	19734	regulator of G-protein signaling 16	1	153.745	-0.379628	0.0114894	2.70182	6.00311e-35	green	-	-	Nonsynonymous SNP	-	-	-	-
1712	ENSMUSG00000039917	Rhbdd2	215160	rhomboid domain containing 2	5	135.644	-0.339797	0.0252195	-0.0378568	0.869367	brown	-	-	-	-	-	-	-
1713	ENSMUSG00000025735	Rhbdl1	214951	rhomboid, veinlet-like 1 (Drosophila)	17	25.8347	-0.314344	0.0396141	-0.203354	0.370691	magenta	-	-	-	-	-	-	-
1714	ENSMUSG00000030549	Rhcg	56315	Rhesus blood group-associated C glycoprotein	7	79.5936	-0.375005	0.0126542	6.23283	7.68414e-42	brown	-	yes	Nonsynonymous SNP	-	-	-	-
1715	ENSMUSG00000028945	Rheb	19744	RAS-homolog enriched in brain, GTP-binding protein	5	24.8029	-0.335577	0.0272514	0.200474	0.0556427	green	-	-	-	-	-	-	-
1716	ENSMUSG00000054364	Rhob	11852	ras homolog gene family, member B	12	8.49772	-0.310284	0.0424283	0.402156	0.0025891	brown	-	-	-	-	-	-	-
1717	ENSMUSG00000022075	Rhobtb2	246710	Rho-related BTB domain containing 2	14	69.7851	-0.373681	0.0130054	0.119848	0.467413	brown	-	-	-	-	-	-	-
1718	ENSMUSG00000025733	Rhot2	214952	ras homolog gene family, member T2	17	25.8389	-0.338595	0.0257851	0.153991	0.219522	brown	-	-	-	-	-	-	-
1719	ENSMUSG00000034226	Rhov	228543	ras homolog gene family, member V	2	119.27	-0.329018	0.0306744	2.22335	9.02205e-11	brown	-	-	-	-	-	-	-
1720	ENSMUSG00000050197	Rhox13	73614	reproductive homeobox 13	X	40.768	-0.332239	0.0289519	NA	NA	pink	-	-	-	-	-	-	-
1721	ENSMUSG00000064137	Rhox8	434768	reproductive homeobox 8	X	36.5825	-0.346361	0.0223082	NA	NA	pink	-	-	-	-	-	-	-
1722	ENSMUSG00000048330	Ric3	320360	resistance to inhibitors of cholinesterase 3 homolog (C. elegans)	7	109.058	0.357902	0.0178649	-0.731534	0.000593169	blue	-	-	-	-	-	-	-
1723	ENSMUSG00000029401	Rilpl2	80291	cDNA sequence BC003324	5	124.464	-0.319902	0.0360086	1.33096	1.32556e-05	brown	-	-	-	-	-	-	-
1724	ENSMUSG00000032890	Rims3	242662	regulating synaptic membrane exocytosis 3	4	120.884	-0.352479	0.0198509	0.356028	0.538042	brown	-	-	-	-	-	-	-
1725	ENSMUSG00000024404	Riok3	66878	RIO kinase 3 (yeast)	18	12.143	-0.307329	0.0445755	0.209507	0.107136	green	-	-	-	-	-	-	-
1726	ENSMUSG00000021932	Rnaseh2b	67153	ribonuclease H2, subunit B	14	62.364	0.333546	0.0282759	0.0190522	0.936231	blue	-	-	-	-	-	-	-
1727	ENSMUSG00000017144	Rnd3	74194	Rho family GTPase 3	2	51.1314	-0.33145	0.0293663	0.924937	6.68809e-11	green	-	-	-	-	-	-	-
1728	ENSMUSG00000035890	Rnf126	70294	ring finger protein 126	10	79.7608	-0.379813	0.0114448	0.755765	5.11064e-05	brown	-	-	-	-	-	-	-
1729	ENSMUSG00000048234	Rnf149	67702	ring finger protein 149	1	39.5518	-0.318608	0.0368232	1.45929	5.21297e-16	green	-	yes	-	-	-	-	-
1730	ENSMUSG00000052949	Rnf157	217340	Ring finger protein 157	11	116.353	-0.354451	0.0191085	0.57216	0.000551584	brown	-	-	Nonsynonymous SNP	-	-	-	-
1731	ENSMUSG00000014074	Rnf168	70238	ring fnger protein 168	16	32.3004	0.328861	0.0307605	-0.219394	0.26365	blue	-	-	-	-	-	-	-
1732	ENSMUSG00000063851	Rnf183	76072	ring finger protein 183	4	62.4282	-0.331411	0.029387	0.52715	0.652347	green	-	-	-	-	-	-	-
1733	ENSMUSG00000026484	Rnf2	19821	ring finger protein 2	1	151.47	-0.319138	0.036488	-0.237259	0.256721	green	-	-	-	-	-	-	-
1734	ENSMUSG00000063760	Rnf217	268291	ring finger protein 217	10	31.7821	0.315588	0.0387832	0.209856	0.280703	blue	-	-	-	-	-	-	-
1735	ENSMUSG00000036492	Rnf39	386454	ring finger protein 39	17	36.8081	-0.323995	0.0335274	0.525443	0.0165852	brown	-	-	-	-	-	-	-
1736	ENSMUSG00000030816	Rnf40	233900	ring finger protein 40	7	127.604	-0.344842	0.0229559	0.0552285	0.832789	brown	-	-	-	-	-	-	-
1737	ENSMUSG00000028274	Rngtt	24018	RNA guanylyltransferase and 5'-phosphatase	4	33.4714	0.348518	0.0214147	0.0983798	0.557582	blue	-	-	-	-	-	-	-
1738	ENSMUSG00000009535	Rnmt	67897	RNA (guanine-7-) methyltransferase	18	68.3215	0.378569	0.0117478	-0.200905	0.152728	blue	-	-	-	-	-	-	-
1739	ENSMUSG00000032128	Robo3	19649	roundabout homolog 3 (Drosophila)	9	37.4168	-0.335168	0.0274552	0.957681	0.295071	magenta	-	-	-	-	-	-	-
1740	ENSMUSG00000035305	Ror1	26563	receptor tyrosine kinase-like orphan receptor 1	4	100.444	-0.32552	0.0326396	0.24582	0.112489	green	-	-	-	-	-	-	-
1741	ENSMUSG00000025900	Rp1	19888	retinitis pigmentosa 1 (autosomal dominant)	1	4.34448	0.351479	0.0202364	-0.9225	1.34705e-05	purple	-	yes	Nonsynonymous SNP	-	-	-	-
1742	ENSMUSG00000060090	Rp2h	19889	retinitis pigmentosa 2 homolog (human)	X	20.4	0.349051	0.0211983	-0.292829	0.181619	blue	-	-	-	-	-	-	-
1743	ENSMUSG00000033773	Rpap2	231571	RNA polymerase II associated protein 2	5	107.662	0.302652	0.0481522	-0.114022	0.595617	blue	yes	-	Nonsynonymous SNP	-	-	-	-
1744	ENSMUSG00000028174	Rpe65	19892	retinal pigment epithelium 65 -verified: good probe	3	159.625	-0.308568	0.0436651	0.155339	NA	pink	-	-	Nonsynonymous SNP	-	-	-	-
1745	ENSMUSG00000033282	Rpgrip1l	244585	Rpgrip1-like	8	91.2696	0.355104	0.0188677	-0.779495	1.66e-07	blue	-	-	Nonsynonymous SNP	-	-	-	-
1746	ENSMUSG00000053604	Rpia	19895	ribose 5-phosphate isomerase A	6	70.766	-0.31824	0.037058	-0.0357788	0.841383	brown	-	-	-	-	-	-	-
1747	ENSMUSG00000060499	Rpl10l	238217	ribosomal protein L10-like	12	65.1824	-0.364224	0.0157618	0.155339	NA	pink	-	-	-	-	-	-	-
1748	ENSMUSG00000025794	Rpl14	67115	ribosomal protein L14	9	120.575	0.311443	0.0416089	1.22137	1.13667e-05	greenyellow	-	-	Nonsynonymous SNP	-	-	-	-
1749	ENSMUSG00000063316	Rpl27	19942	ribosomal protein L27	11	101.445	0.305064	0.0462799	-0.1325	NA	greenyellow	-	-	-	-	-	-	-
1750	ENSMUSG00000046364	Rpl27a	26451	ribosomal protein L27a	7	109.522	-0.361377	0.0166817	-0.32828	0.116504	green	-	-	-	-	-	-	-
1751	ENSMUSG00000073702	Rpl31	114641	ribosomal protein L31 -verified: good probe	1	39.3718	-0.36398	0.0158389	0.98912	0.00329954	green	-	-	-	-	-	-	-
1752	ENSMUSG00000060636	Rpl35a	57808	ribosomal protein L35a	5	33.0504	0.378477	0.0117706	0.8782	0.058057	greenyellow	-	-	-	-	-	-	-
1753	ENSMUSG00000079641	Rpl39	67248	ribosomal protein L39	X	37.084	-0.344201	0.0232338	0.638803	0.267605	brown	-	-	-	-	-	-	-
1754	ENSMUSG00000093674	Rpl41	67945	ribosomal protein L41	10	128.548	0.352022	0.0200263	1.65605	0.0038143	greenyellow	-	-	-	-	-	-	-
1755	ENSMUSG00000047215	Rpl9	20005	ribosomal protein L9	5	65.3884	-0.365306	0.0154236	0.163611	NA	brown	-	-	-	-	-	-	-
1756	ENSMUSG00000025508	Rplp2	67186	ribosomal protein, large P2	7	141.451	-0.359987	0.017147	1.49714	2.35174e-05	brown	-	-	-	-	-	-	-
1757	ENSMUSG00000023156	Rpp14	67053	ribonuclease P 14 subunit (human)	14	8.09155	0.302318	0.0484164	-0.47025	0.00292065	blue	-	-	-	-	-	-	-
1758	ENSMUSG00000024446	Rpp21	67676	ribonuclease P 21 subunit (human)	17	36.2557	-0.344999	0.0228881	0.466998	0.107335	brown	-	yes	-	-	-	-	-
1759	ENSMUSG00000003429	Rps11	27207	ribosomal protein S11	7	45.1229	0.328648	0.0308777	1.55274	1.86826e-05	greenyellow	-	-	-	-	-	-	-
1760	ENSMUSG00000090733	Rps27	57294	ribosomal protein S27	9	114.983	-0.361064	0.0167855	2.00731	0.000412971	green	-	-	-	-	-	-	-
1761	ENSMUSG00000036781	Rps27l	67941	ribosomal protein S27-like	9	66.9476	0.309723	0.0428293	-0.734432	0.0322275	blue	-	-	-	-	-	-	-
1762	ENSMUSG00000034892	Rps29	20090	ribosomal protein S29	2	172.51	-0.35321	0.0195729	2.03344	0.00147388	brown	-	-	-	-	-	-	-
1763	ENSMUSG00000031309	Rps6ka3	110651	ribosomal protein S6 kinase polypeptide 3	X	159.363	0.346376	0.0223018	0.129592	0.316123	blue	-	-	-	-	-	yes	-
1764	ENSMUSG00000024952	Rps6ka4	56613	ribosomal protein S6 kinase, polypeptide 4	19	6.82944	-0.312316	0.0410006	0.828824	1.13075e-12	brown	-	-	-	-	-	yes	yes
1765	ENSMUSG00000041984	Rptn	20129	repetin	3	93.3992	0.357853	0.0178823	-0.435656	0.138954	lightcyan	-	-	-	-	-	-	-
1766	ENSMUSG00000026174	Rqcd1	58184	rcd1 (required for cell differentiation) homolog 1 (S. pombe)	1	74.5305	-0.340461	0.0249115	0.418225	0.000365617	green	-	-	-	-	-	-	-
1767	ENSMUSG00000070934	Rraga	68441	Ras-related GTP binding A	4	86.577	-0.338702	0.0257341	0.239706	0.224834	blue	-	-	-	-	-	-	-
1768	ENSMUSG00000055723	Rras2	66922	related RAS viral (r-ras) oncogene homolog 2	7	114.047	-0.313525	0.0401694	-1.3618e-05	0.99993	green	-	-	-	-	-	yes	-
1769	ENSMUSG00000001305	Rrp15	67223	ribosomal RNA processing 15 homolog (S. cerevisiae)	1	186.721	0.313741	0.0400223	0.197214	0.568015	greenyellow	-	yes	-	-	-	-	-
1770	ENSMUSG00000044098	Rsbn1	229675	rosbin, round spermatid basic protein 1	3	103.965	0.345999	0.0224612	-0.421567	0.0291112	blue	-	yes	-	-	-	-	-
1771	ENSMUSG00000023806	Rsph3b	100037282	radial spoke 3B homolog (Chlamydomonas)	17	6.70037	0.320433	0.0356785	0.761416	0.185574	purple	yes	-	Nonsynonymous SNP	-	-	-	-
1772	ENSMUSG00000023966	Rsph9	75564	radial spoke head 9 homolog (Chlamydomonas)	17	45.9976	0.340595	0.0248497	-0.416024	0.00398355	purple	-	-	-	-	-	-	-
1773	ENSMUSG00000032852	Rspo4	228770	R-spondin family, member 4	2	151.873	-0.330565	0.0298368	-1.23955	0.00123091	brown	-	yes	-	-	-	-	-
1774	ENSMUSG00000027304	Rtf1	76246	Rtf1, Paf1/RNA polymerase II complex component, homolog (S. cerevisiae)	2	119.725	0.321597	0.0349636	-0.191158	0.325404	blue	-	-	Nonsynonymous SNP	-	-	-	-
1775	ENSMUSG00000043811	Rtn4r	65079	reticulon 4 receptor	16	18.1523	-0.374708	0.0127323	0.93897	0.0946081	brown	-	-	-	-	-	-	-
1776	ENSMUSG00000020375	Rufy1	216724	RUN and FYVE domain containing 1	11	50.3897	0.303831	0.0472297	-0.182148	0.264111	greenyellow	-	-	Nonsynonymous SNP	-	-	-	-
1777	ENSMUSG00000006575	Rundc3a	51799	RUN domain containing 3A	11	102.402	-0.356107	0.0185029	0.715629	0.116035	brown	-	-	-	-	-	-	-
1778	ENSMUSG00000041263	Rusc1	72296	RUN and SH3 domain containing 1	3	89.0908	-0.382365	0.0108435	0.722017	0.000187791	brown	-	-	-	-	-	-	-
1779	ENSMUSG00000035969	Rusc2	100213	RUN and SH3 domain containing 2	4	43.4269	-0.322517	0.0344066	0.0348381	0.854872	brown	-	-	Nonsynonymous SNP	-	-	-	-
1780	ENSMUSG00000003868	Ruvbl2	20174	RuvB-like protein 2	7	45.4224	0.309369	0.0430839	0.349402	0.0756469	salmon	-	-	-	-	-	-	-
1781	ENSMUSG00000019782	Rwdd1	66521	RWD domain containing 1	10	34.0201	0.325776	0.0324923	0.822012	0.013055	blue	-	-	-	-	-	-	-
1782	ENSMUSG00000031568	Rwdd4a	192174	RWD domain containing 4A	8	47.5527	0.346887	0.0220875	-0.0642365	0.673174	blue	-	-	-	-	-	-	-
1783	ENSMUSG00000034009	Rxfp1	381489	relaxin/insulin-like family peptide receptor 1	3	79.6481	-0.302479	0.048289	-1.79568	2.90044e-05	green	-	-	-	-	-	-	-
1784	ENSMUSG00000033208	S100b	20203	S100 protein, beta polypeptide, neural	10	76.2571	0.313683	0.0400618	-1.19429	0.00366143	blue	-	-	-	-	-	-	-
1785	ENSMUSG00000040808	S100g	12309	S100 calcium binding protein G	X	162.962	0.340219	0.0250233	-0.759874	0.038143	midnightblue	-	-	-	-	-	-	-
1786	ENSMUSG00000074115	Saa1	20208	serum amyloid A 1	7	46.7424	-0.380468	0.0112878	5.35614	3.39063e-09	brown	-	-	-	-	-	-	-
1787	ENSMUSG00000056055	Sag	20215	retinal S-antigen	1	87.8346	-0.359488	0.0173166	-0.227105	0.734973	magenta	-	-	-	-	-	-	-
1788	ENSMUSG00000031665	Sall1	58198	sal-like 1 (Drosophila)	8	89.0284	-0.37241	0.0133505	0.366964	0.226442	green	-	-	Nonsynonymous SNP	-	-	-	-
1789	ENSMUSG00000027547	Sall4	99377	sal-like 4 (Drosophila)	2	168.752	-0.301322	0.0492101	NA	NA	brown	-	-	Nonsynonymous SNP	-	-	-	-
1790	ENSMUSG00000051860	Samd7	75953	sterile alpha motif domain containing 7	3	30.7566	-0.339809	0.0252138	2.68163	NA	green	-	-	Nonsynonymous SNP	-	-	-	-
1791	ENSMUSG00000047735	Samd9l	209086	sterile alpha motif domain containing 9-like	6	3.3723	0.306236	0.0453918	1.96717	1.03018e-49	blue	-	-	Nonsynonymous SNP	-	-	-	-
1792	ENSMUSG00000022876	Samsn1	67742	SAM domain, SH3 domain and nuclear localisation signals 1	16	75.8594	0.312156	0.0411114	1.57297	5.65134e-18	blue	-	-	Nonsynonymous SNP	-	-	-	-
1793	ENSMUSG00000009614	Sardh	192166	sarcosine dehydrogenase (mitochondrial matrix)	2	27.1967	-0.353749	0.01937	-0.11919	0.604464	brown	-	-	-	-	-	-	-
1794	ENSMUSG00000045107	Saysd1	67509	SAYSVFN motif domain containing 1	14	19.2431	-0.349228	0.021127	#N/A	#N/A	brown	-	-	-	-	-	-	-
1795	ENSMUSG00000042978	Sbk1	104175	SH3-binding kinase 1	7	126.295	-0.302763	0.0480651	-0.280932	0.307275	brown	-	-	-	-	-	-	-
1796	ENSMUSG00000034007	Scaper	244891	S phase cyclin A-associated protein in the ER	9	55.7021	0.33805	0.0260446	-0.833081	1.11256e-11	blue	-	-	-	-	-	-	-
1797	ENSMUSG00000037936	Scarb1	20778	scavenger receptor class B, member 1	5	125.277	-0.372301	0.0133803	0.0648505	0.618384	brown	-	-	-	-	-	-	-
1798	ENSMUSG00000027777	Schip1	30953	schwannomin interacting protein 1	3	68.621	-0.369801	0.0140829	0.392317	0.0258227	magenta	-	yes	-	-	-	-	-
1799	ENSMUSG00000057135	Scimp	327957	SLP adaptor and CSK interacting membrane protei	11	70.9779	-0.330212	0.0300264	#N/A	#N/A	brown	-	-	-	-	-	-	-
1800	ENSMUSG00000002565	Scin	20259	scinderin	12	40.06	-0.351721	0.0201427	0.243963	0.43915	green	-	-	-	-	-	-	-
1801	ENSMUSG00000057182	Scn3a	20269	sodium channel, voltage-gated, type III, alpha	2	65.4572	0.352254	0.0199371	-2.06831	1.33535e-23	blue	-	-	Nonsynonymous SNP	-	-	-	-
1802	ENSMUSG00000032511	Scn5a	20271	sodium channel, voltage-gated, type V, alpha	9	119.485	-0.358594	0.0176241	-0.756393	0.000241716	brown	-	-	Nonsynonymous SNP	-	-	-	-
1803	ENSMUSG00000022568	Scrib	105782	scribbled homolog (Drosophila)	15	76.0484	-0.319999	0.0359481	0.0661611	0.776372	brown	-	-	-	-	-	-	-
1804	ENSMUSG00000019124	Scrn1	69938	secernin 1	6	54.509	0.327781	0.0313583	-0.74729	1.08532e-09	greenyellow	-	-	-	-	-	-	-
1805	ENSMUSG00000060257	Scrt2	545474	scratch homolog 2, zinc finger protein (Drosophila)	2	152.256	-0.344602	0.0230597	1.33113	NA	brown	-	-	-	-	-	-	-
1806	ENSMUSG00000007279	Scube2	56788	signal peptide, CUB domain, EGF-like 2	7	109.811	0.358176	0.0177692	-1.5194	5.25438e-22	midnightblue	-	yes	-	-	-	-	-
1807	ENSMUSG00000027456	Sdcbp2	228765	syndecan binding protein (syntenin) 2	2	151.585	-0.341252	0.0245486	1.45756	1.20953e-10	green	-	-	-	-	-	-	-
1808	ENSMUSG00000002064	Sdf2	20316	stromal cell derived factor 2	11	78.2511	-0.367834	0.0146569	0.858119	0.000246995	green	-	-	-	-	-	-	-
1809	ENSMUSG00000022769	Sdf2l1	64136	stromal cell-derived factor 2-like 1	16	17.1316	-0.350191	0.0207422	1.84019	7.46742e-12	magenta	-	yes	-	-	-	-	-
1810	ENSMUSG00000021577	Sdha	66945	succinate dehydrogenase complex, subunit A, flavoprotein (Fp), complex 2	13	74.3228	0.331172	0.0295133	-0.403043	0.00246348	blue	-	-	-	-	-	-	-
1811	ENSMUSG00000024668	Sdhaf2	66072	succinate dehydrogenase complex assembly factor 2	19	10.5019	0.346128	0.0224065	0.110216	0.380813	blue	-	-	-	-	-	-	-
1812	ENSMUSG00000039683	Sdk1	330222	sidekick homolog 1 (chicken)	5	142.213	-0.305455	0.0459827	0.0989731	0.723899	brown	yes	-	Nonsynonymous SNP	-	-	-	-
1813	ENSMUSG00000045954	Sdpr	20324	serum deprivation response	1	51.3028	0.307765	0.0442534	-0.992204	3.84968e-12	midnightblue	-	-	-	-	-	-	-
1814	ENSMUSG00000034308	Sdr42e1	74032	short chain dehydrogenase/reductase family 42E, member 1	8	117.661	0.358094	0.0177979	0.0832944	0.792603	lightcyan	-	yes	-	-	-	-	-
1815	ENSMUSG00000029596	Sdsl	257635	serine dehydratase-like	5	120.458	-0.354479	0.0190981	-0.27164	0.712776	brown	-	-	-	-	-	-	-
1816	ENSMUSG00000001103	Sebox	18292	SEBOX homeobox	11	78.5042	-0.347674	0.0217608	-0.119164	NA	green	-	-	-	-	-	-	-
1817	ENSMUSG00000036391	Sec24a	77371	Sec24 related gene family, member A	11	51.695	-0.376186	0.0123475	-0.012838	0.950594	green	-	-	Nonsynonymous SNP	-	-	-	-
1818	ENSMUSG00000025816	Sec61a2	57743	Sec61, alpha subunit 2 (S. cerevisiae)	2	5.87119	-0.323092	0.0340628	0.113695	0.499792	green	-	-	-	-	-	-	-
1819	ENSMUSG00000027706	Sec62	69276	SEC62 homolog (S. cerevisiae)	3	30.894	0.351279	0.0203141	-0.510626	8.82002e-05	blue	-	-	-	-	-	-	-
1820	ENSMUSG00000028883	Sema3a	20346	sema domain, immunoglobulin domain (Ig), short basic domain, secreted, (semaphorin) 3A	5	88.4252	0.364457	0.0156887	-0.654845	0.000186195	blue	-	-	Nonsynonymous SNP	-	-	-	-
1821	ENSMUSG00000063531	Sema3e	20349	sema domain, immunoglobulin domain (Ig), short basic domain, secreted, (semaphorin) 3E	5	14.2315	0.349504	0.021016	-0.897831	1.00779e-06	blue	-	yes	-	-	-	-	-
1822	ENSMUSG00000052133	Sema5b	20357	sema domain, seven thrombospondin repeats (type 1 and type 1-like), transmembrane domain (TM) and short cytoplasmic domain, (semaphorin) 5B	16	35.6628	-0.317471	0.0375517	-0.735988	0.0875153	brown	-	-	Nonsynonymous SNP	-	-	-	-
1823	ENSMUSG00000027200	Sema6d	214968	sema domain, transmembrane domain (TM), and cytoplasmic domain, (semaphorin) 6D	2	124.662	-0.322337	0.0345154	-0.19828	0.189453	green	-	-	-	-	-	-	-
1824	ENSMUSG00000033075	Senp1	223870	SUMO1/sentrin specific peptidase 1	15	98.0423	-0.326538	0.0320571	0.117557	0.357345	green	yes	-	Nonsynonymous SNP	-	-	-	-
1825	ENSMUSG00000018398	Sept8	20362	septin 8	11	53.5434	0.348942	0.0212425	#N/A	#N/A	greenyellow	-	-	-	-	-	-	-
1826	ENSMUSG00000036371	Serbp1	66870	serpine1 mRNA binding protein 1	6	67.2856	0.338124	0.0260094	-0.117771	0.488787	blue	-	-	-	-	-	-	-
1827	ENSMUSG00000074884	Serf2	378702	small EDRK-rich factor 2	2	121.451	-0.311616	0.041488	-0.252538	0.0714109	green	-	yes	-	-	-	-	-
1828	ENSMUSG00000079013	Serpina3j	238395	serine (or cysteine) peptidase inhibitor, clade A (alpha-1 antiproteinase, antitrypsin), member 3J	12	103.076	-0.305661	0.0458264	2.04491	0.0999529	pink	-	-	Nonsynonymous SNP	-	-	-	-
1829	ENSMUSG00000079012	Serpina3m	20717	serine (or cysteine) peptidase inhibitor, clade A, member 3M	12	104.394	-0.321254	0.0351729	4.44831	8.5365e-73	green	yes	-	Nonsynonymous SNP	-	-	-	-
1830	ENSMUSG00000059956	Serpinb12	71869	serine (or cysteine) peptidase inhibitor, clade B (ovalbumin), member 12	1	106.957	0.342242	0.0241004	-0.266993	0.275188	lightcyan	-	-	-	-	-	-	-
1831	ENSMUSG00000051029	Serpinb1b	282663	serine (or cysteine) peptidase inhibitor, clade B, member 1b	13	33.0942	0.32023	0.0358042	-0.0393442	0.941048	blue	-	-	-	-	-	-	-
1832	ENSMUSG00000044594	Serpinb3a	20248	serine (or cysteine) peptidase inhibitor, clade B (ovalbumin), member 3A	1	105.149	0.3142	0.0397118	-0.543457	0.0268064	lightcyan	-	-	-	-	-	-	-
1833	ENSMUSG00000073602	Serpinb3b	383548	serine (or cysteine) peptidase inhibitor, clade B (ovalbumin), member 3B	1	107.154	0.336331	0.0268787	-1.18455	0.0187552	lightcyan	-	-	-	-	-	-	-
1834	ENSMUSG00000073601	Serpinb3c	381286	serine (or cysteine) peptidase inhibitor, clade B, member 3C	1	107.272	0.30771	0.0442941	-0.307179	0.319624	lightcyan	-	-	-	-	-	-	-
1835	ENSMUSG00000067006	Serpinb5	20724	serine (or cysteine) peptidase inhibitor, clade B, member 5	1	106.883	0.303201	0.0477208	-0.103388	0.699367	lightcyan	-	-	-	-	-	-	-
1836	ENSMUSG00000067001	Serpinb7	116872	serine (or cysteine) peptidase inhibitor, clade B, member 7	1	107.452	0.347079	0.0220072	0.134786	0.739749	lightcyan	-	-	-	-	-	-	-
1837	ENSMUSG00000023224	Serping1	12258	serine (or cysteine) peptidase inhibitor, clade G, member 1	2	84.7656	-0.382301	0.0108583	1.28861	1.57332e-21	brown	-	-	Nonsynonymous SNP	-	-	-	-
1838	ENSMUSG00000070436	Serpinh1	12406	serine (or cysteine) peptidase inhibitor, clade H, member 1	7	99.3456	-0.334115	0.0279858	0.83158	3.76489e-06	brown	-	-	-	-	-	-	-
1839	ENSMUSG00000028893	Sesn2	230784	sestrin 2	4	132.493	-0.364977	0.0155259	0.845037	1.58449e-05	brown	-	-	-	-	-	-	-
1840	ENSMUSG00000042308	Setd1a	233904	SET domain containing 1A	7	127.8	-0.37154	0.0135909	-0.106674	0.711555	brown	-	-	-	-	-	-	-
1841	ENSMUSG00000044791	Setd2	235626	SET domain containing 2	9	110.57	0.367226	0.0148383	-0.299594	0.0157745	blue	-	-	-	-	-	-	-
1842	ENSMUSG00000034269	Setd5	72895	SET domain containing 5	6	113.153	-0.342692	0.023899	-0.174959	0.186125	green	-	-	Nonsynonymous SNP	-	-	-	-
1843	ENSMUSG00000049327	Setd8	67956	SET domain containing (lysine methyltransferase) 8	5	124.461	-0.313191	0.0403978	-0.0252282	0.908467	brown	-	-	-	-	-	-	-
1844	ENSMUSG00000043535	Setx	269254	senataxin	2	29.1466	0.345178	0.0228114	-0.47495	9.41178e-05	blue	-	-	-	-	-	-	-
1845	ENSMUSG00000023764	Sfi1	78887	Sfi1 homolog, spindle assembly associated	4	147.156	-0.368283	0.0145241	-0.176723	0.350432	green	yes	-	Nonsense	-	-	-	-
1846	ENSMUSG00000002111	Sfpi1	20375	SFFV proviral integration 1	2	91.1154	-0.311056	0.0418813	2.3269	5.39728e-26	brown	-	-	-	-	-	-	-
1847	ENSMUSG00000025066	Sfr1	67788	SWI5 dependent recombination repair 1	19	47.7338	0.360674	0.0169158	-0.11982	0.447642	greenyellow	-	yes	Nonsynonymous SNP	-	-	-	-
1848	ENSMUSG00000040848	Sft2d2	108735	SFT2 domain containing 2	1	165.188	0.311995	0.0412235	-0.282575	0.0583018	blue	-	-	-	-	-	-	-
1849	ENSMUSG00000056370	Sftpb	20388	surfactant associated protein B	6	72.3099	0.315749	0.0386767	-0.393673	0.0240857	salmon	-	-	Frame shift	-	-	-	-
1850	ENSMUSG00000025036	Sfxn2	94279	sideroflexin 2	19	46.588	0.325762	0.0325	-0.131545	0.432045	blue	-	-	Nonsynonymous SNP	-	-	-	-
1851	ENSMUSG00000033720	Sfxn5	94282	sideroflexin 5	6	85.2345	-0.360329	0.0170316	-0.0259567	0.919168	green	-	yes	-	-	-	-	-
1852	sg2_PR8M	sg2_PR8M		H1N1 influenza PR8M segment 2	Un		-0.373444	0.0130692	#N/A	#N/A	green	-	-	-	-	-	-	-
1853	sg3_PR8M	sg3_PR8M		H1N1 influenza PR8M segment 3	Un		-0.344906	0.0229283	#N/A	#N/A	green	-	-	-	-	-	-	-
1854	sg6_PR8M	sg6_PR8M		H1N1 influenza PR8M segment 6	Un		-0.31629	0.0383198	#N/A	#N/A	green	-	-	-	-	-	-	-
1855	sg8_PR8M	sg8_PR8M		H1N1 influenza PR8M segment 8	Un		-0.366966	0.0149166	#N/A	#N/A	green	-	-	-	-	-	-	-
1856	ENSMUSG00000004631	Sgce	20392	sarcoglycan, epsilon	6	4.67439	0.326021	0.0323518	-0.475147	0.0185813	blue	-	-	-	-	-	-	-
1857	ENSMUSG00000039539	Sgcz	244431	sarcoglycan zeta	8	37.5233	-0.319141	0.036486	0.00193335	NA	pink	-	-	Nonsynonymous SNP	-	-	-	-
1858	ENSMUSG00000025915	Sgk3	170755	serum/glucocorticoid regulated kinase 3	1	9.87228	0.31835	0.0369877	0.714725	0.00119228	blue	-	-	-	-	-	-	-
1859	ENSMUSG00000021054	Sgpp1	81535	sphingosine-1-phosphate phosphatase 1	12	75.5324	0.325811	0.0324718	-0.227932	0.214745	blue	-	-	-	-	-	-	-
1860	ENSMUSG00000031246	Sh3bgrl	56726	SH3-binding domain glutamic acid-rich protein like	X	109.162	0.34852	0.0214139	-0.663908	0.000505489	blue	-	-	-	-	-	-	-
1861	ENSMUSG00000053617	Sh3pxd2a	14218	SH3 and PX domains 2A	19	47.3143	-0.361983	0.0164822	-0.551743	0.000114003	magenta	-	-	-	-	-	-	-
1862	ENSMUSG00000005202	Shbg	20415	sex hormone binding globulin	11	69.6151	-0.324512	0.0332241	NA	NA	pink	-	-	-	-	-	-	-
1863	ENSMUSG00000021448	Shc3	20418	src homology 2 domain-containing transforming protein C3	13	51.4311	0.357465	0.0180187	-2.42195	0.0764753	purple	-	-	-	-	-	-	-
1864	ENSMUSG00000022322	Shcbp1	20419	Shc SH2-domain binding protein 1	8	4.73608	-0.305717	0.0457834	0.27898	0.397569	green	-	-	-	-	-	-	-
1865	ENSMUSG00000039154	Shd	20420	src homology 2 domain-containing transforming protein D	17	55.4304	-0.344398	0.0231481	-0.252156	0.714043	brown	-	-	-	-	-	-	-
1866	ENSMUSG00000036432	Siah2	20439	seven in absentia 2	3	58.9592	-0.336277	0.0269051	0.461576	0.00181414	brown	-	-	-	-	-	-	-
1867	ENSMUSG00000034908	Sidt2	214597	SID1 transmembrane family, member 2	9	45.9382	-0.332433	0.0288506	0.141364	0.29996	brown	-	-	-	-	-	-	-
1868	ENSMUSG00000027854	Sike1	66641	suppressor of IKBKE 1	3	103.192	0.307467	0.0444735	-0.350165	0.00114189	blue	-	-	-	-	-	-	-
1869	ENSMUSG00000060121	Sip1	66603	survivor of motor neuron protein interacting protein 1	12	59.0279	0.366561	0.0150389	-0.0949226	0.714801	blue	-	-	-	-	-	-	-
1870	ENSMUSG00000025486	Sirt3	64384	sirtuin 3 (NAD-dependent deacetylase)	7	140.864	-0.352326	0.0199093	-0.123946	0.502099	magenta	-	-	-	-	-	-	-
1871	ENSMUSG00000064326	Siva1	30954	SIVA1, apoptosis-inducing factor	12	112.649	-0.339947	0.0251495	0.857013	0.00952615	brown	-	yes	-	-	-	-	-
1872	ENSMUSG00000040841	Six5	20475	sine oculis-related homeobox 5 homolog (Drosophila)	7	19.0981	-0.321832	0.0348208	-0.257772	0.246138	brown	-	-	-	-	-	-	-
1873	ENSMUSG00000054074	Skida1	72668	SKI/DACH domain containing 1	2	18.1265	0.333622	0.0282369	#N/A	#N/A	blue	-	-	-	-	-	-	-
1874	ENSMUSG00000091519	Skor2	664805	SKI family transcriptional corepressor 2	18	76.6177	-0.348942	0.0212424	NA	NA	pink	-	-	-	-	-	-	-
1875	ENSMUSG00000055717	Slain1	105439	SLAIN motif family, member 1	14	103.704	0.377526	0.0120072	0.341109	0.101184	salmon	-	-	Nonsynonymous SNP	-	-	-	-
1876	ENSMUSG00000036087	Slain2	75991	SLAIN motif family, member 2	5	72.9786	0.371511	0.0135989	-0.233764	0.0616251	blue	-	-	-	-	-	-	-
1877	ENSMUSG00000032806	Slc10a3	214601	solute carrier family 10 (sodium/bile acid cotransporter family), member 3	X	74.3695	0.334714	0.0276828	0.295382	0.19486	lightcyan	-	-	-	-	-	-	-
1878	ENSMUSG00000017765	Slc12a4	20498	solute carrier family 12, member 4	8	105.944	-0.337939	0.0260979	0.761656	5.05287e-12	brown	-	-	-	-	-	-	-
1879	ENSMUSG00000037344	Slc12a9	83704	solute carrier family 12 (potassium/chloride transporters), member 9	5	137.315	-0.3734	0.0130811	1.01349	2.71963e-08	brown	-	-	Nonsynonymous SNP	-	-	-	-
1880	ENSMUSG00000001095	Slc13a2	20500	solute carrier family 13 (sodium-dependent dicarboxylate transporter), member 2	11	78.3975	0.342816	0.0238439	2.08504	6.65314e-11	salmon	-	-	-	-	-	-	-
1881	ENSMUSG00000018459	Slc13a3	114644	solute carrier family 13 (sodium-dependent dicarboxylate transporter), member 3	2	165.406	-0.348626	0.0213705	0.511554	0.0251603	brown	-	-	-	-	-	-	-
1882	ENSMUSG00000025161	Slc16a3	80879	solute carrier family 16 (monocarboxylic acid transporters), member 3	11	120.903	-0.349966	0.0208317	1.36928	8.3577e-10	brown	-	-	Nonsynonymous SNP	-	-	-	-
1883	ENSMUSG00000041920	Slc16a6	104681	solute carrier family 16 (monocarboxylic acid transporters), member 6	11	109.451	-0.342861	0.0238236	0.845086	6.12469e-05	green	-	-	-	-	-	-	-
1884	ENSMUSG00000036083	Slc17a3	105355	solute carrier family 17 (sodium phosphate), member 3	13	23.8454	-0.327132	0.0317216	NA	NA	pink	-	-	Nonsynonymous SNP	-	-	-	-
1885	ENSMUSG00000005360	Slc1a3	20512	solute carrier family 1 (glial high affinity glutamate transporter), member 3	15	8.63416	0.308155	0.0439669	-0.387058	0.0014786	greenyellow	-	-	-	-	-	-	-
1886	ENSMUSG00000001918	Slc1a5	20514	solute carrier family 1 (neutral amino acid transporter), member 5	7	16.782	-0.307339	0.0445683	0.256705	0.155778	brown	-	-	-	-	-	-	-
1887	ENSMUSG00000033147	Slc22a15	242126	solute carrier family 22 (organic anion/cation transporter), member 15	3	101.859	0.381963	0.0109364	-0.135771	0.33476	purple	-	-	-	-	-	-	-
1888	ENSMUSG00000075044	Slc22a29	236293	solute carrier family 22. member 29	19	8.08598	-0.352745	0.0197494	NA	NA	greenyellow	-	-	Nonsynonymous SNP	-	-	-	-
1889	ENSMUSG00000037996	Slc24a2	76376	solute carrier family 24 (sodium/potassium/calcium exchanger), member 2	4	87.2269	-0.303936	0.0471486	-1.01061	0.000512523	green	-	-	-	-	-	-	-
1890	ENSMUSG00000063873	Slc24a3	94249	solute carrier family 24 (sodium/potassium/calcium exchanger), member 3	2	145.642	0.313873	0.0399327	-0.911016	3.87973e-08	salmon	-	-	Nonsynonymous SNP	-	-	-	-
1891	ENSMUSG00000027010	Slc25a12	78830	solute carrier family 25 (mitochondrial carrier, Aralar), member 12	2	71.2374	0.3808	0.011209	0.414528	0.006166	greenyellow	-	-	-	-	-	-	-
1892	ENSMUSG00000071253	Slc25a16	73132	solute carrier family 25 (mitochondrial carrier, Graves disease autoantigen), member 16	10	62.9458	0.360706	0.016905	-0.309871	0.0962521	blue	-	yes	-	-	-	-	-
1893	ENSMUSG00000045100	Slc25a26	67582	solute carrier family 25 (mitochondrial carrier, phosphate carrier), member 26	6	94.6038	-0.329459	0.0304336	-0.193912	0.2959	green	-	yes	-	-	-	-	-
1894	ENSMUSG00000040414	Slc25a28	246696	solute carrier family 25, member 28 (mitoferrin 2)	19	43.6638	-0.370939	0.0137594	0.804829	0.000172082	brown	-	-	-	-	-	-	-
1895	ENSMUSG00000032449	Slc25a36	192287	solute carrier family 25, member 36	9	97.0755	0.339983	0.0251326	-1.23766	4.4856e-08	blue	-	-	-	-	-	-	-
1896	ENSMUSG00000011486	Slc25a41	103775	solute carrier family 25, member 41	17	57.0329	-0.361842	0.0165286	-1.42505	NA	green	-	-	-	-	-	-	-
1897	ENSMUSG00000002346	Slc25a42	73095	solute carrier family 25, member 42	8	70.1882	-0.320666	0.0355346	-0.842727	0.00214684	brown	-	-	-	-	-	-	-
1898	ENSMUSG00000039908	Slc26a11	268512	solute carrier family 26, member 11	11	119.381	-0.326148	0.0322792	-0.104608	0.598435	brown	yes	-	Nonsynonymous SNP	-	-	-	-
1899	ENSMUSG00000036196	Slc26a8	224661	solute carrier family 26, member 8	17	28.6499	-0.362477	0.0163213	#N/A	#N/A	magenta	-	-	-	-	-	-	-
1900	ENSMUSG00000027359	Slc27a2	26458	solute carrier family 27 (fatty acid transporter), member 2	2	126.586	0.330953	0.0296298	-0.815816	0.00505718	purple	-	-	Nonsynonymous SNP	-	-	-	-
1901	ENSMUSG00000059316	Slc27a4	26569	solute carrier family 27 (fatty acid transporter), member 4	2	29.8171	-0.342425	0.0240184	0.115562	0.30014	brown	-	yes	-	-	-	-	-
1902	ENSMUSG00000027661	Slc2a10	170441	solute carrier family 2 (facilitated glucose transporter), member 10	2	165.519	-0.359886	0.0171811	0.288824	0.0773096	brown	-	-	-	-	-	-	-
1903	ENSMUSG00000029151	Slc30a3	22784	solute carrier family 30 (zinc transporter), member 3	5	31.0881	-0.37988	0.0114285	0.285736	NA	brown	-	-	-	-	-	-	-
1904	ENSMUSG00000021629	Slc30a5	69048	solute carrier family 30 (zinc transporter), member 5	13	100.803	0.363185	0.0160926	-0.0211139	0.905628	blue	-	-	-	-	-	-	-
1905	ENSMUSG00000027957	Slc35a3	229782	solute carrier family 35 (UDP-N-acetylglucosamine (UDP-GlcNAc) transporter), member 3	3	116.671	0.363561	0.0159722	-0.487175	0.0764753	blue	-	-	-	-	-	-	-
1906	ENSMUSG00000021432	Slc35b3	108652	solute carrier family 35, member B3	13	38.9446	0.351202	0.0203441	0.0186116	0.925749	blue	-	yes	-	-	-	-	-
1907	ENSMUSG00000049922	Slc35c1	228368	solute carrier family 35, member C1	2	92.4529	-0.378139	0.0118542	0.68399	9.37101e-09	brown	-	yes	-	-	-	-	-
1908	ENSMUSG00000019731	Slc35e1	270066	solute carrier family 35, member E1	8	72.4818	-0.34208	0.0241731	0.222909	0.209427	green	-	-	Nonsynonymous SNP	-	-	-	-
1909	ENSMUSG00000043885	Slc36a4	234967	solute carrier family 36 (proton/amino acid symporter), member 4	9	15.7384	0.352483	0.0198493	-0.709494	6.49404e-09	blue	-	-	-	-	-	-	-
1910	ENSMUSG00000036534	Slc38a7	234595	solute carrier family 38, member 7	8	95.8362	-0.370893	0.0137721	0.567825	0.000180145	brown	-	-	-	-	-	-	-
1911	ENSMUSG00000063354	Slc39a4	72027	solute carrier family 39 (zinc transporter), member 4 (acrodermatitis enteropathica)	15	76.6166	0.318645	0.0367997	0.306727	0.00457915	salmon	-	-	-	-	-	-	-
1912	ENSMUSG00000034591	Slc41a2	338365	solute carrier family 41, member 2	10	83.2315	0.307161	0.0447004	0.521256	0.00506585	blue	-	-	-	-	-	-	-
1913	ENSMUSG00000026435	Slc45a3	212980	solute carrier family 45, member 3	1	131.983	-0.35289	0.0196941	0.3642	0.00487502	brown	-	-	-	-	-	-	-
1914	ENSMUSG00000074796	Slc4a11	269356	solute carrier family 4, sodium bicarbonate transporter-like, member 11	2	130.685	-0.364734	0.0156017	1.60903	4.53963e-13	brown	-	-	-	-	-	-	-
1915	ENSMUSG00000023032	Slc4a8	59033	solute carrier family 4 (anion exchanger), member 8	15	100.816	0.315682	0.0387209	-0.413162	0.00859499	purple	-	-	-	-	-	-	-
1916	ENSMUSG00000011034	Slc5a1	20537	solute carrier family 5 (sodium/glucose cotransporter), member 1	5	33.1627	0.367831	0.0146578	0.382218	0.103718	purple	-	-	-	-	-	-	-
1917	ENSMUSG00000042371	Slc5a10	109342	solute carrier family 5 (sodium/glucose cotransporter), member 10	11	61.6729	-0.336638	0.0267279	0.731991	NA	magenta	-	yes	-	-	-	-	-
1918	ENSMUSG00000006641	Slc5a6	330064	solute carrier family 5 (sodium-dependent vitamin transporter), member 6	5	31.0361	-0.363885	0.0158692	-0.252712	0.18874	brown	-	-	-	-	-	-	-
1919	ENSMUSG00000023945	Slc5a7	63993	solute carrier family 5 (choline transporter), member 7	17	54.2745	-0.309753	0.0428081	-0.859122	0.165247	blue	-	-	Nonsynonymous SNP	-	-	-	-
1920	ENSMUSG00000020062	Slc5a8	216225	solute carrier family 5 (iodide transporter), member 8	10	88.9281	0.382683	0.0107706	-1.27102	4.52843e-05	purple	-	-	Nonsynonymous SNP	-	-	-	-
1921	ENSMUSG00000031596	Slc7a2	11988	solute carrier family 7 (cationic amino acid transporter, y+ system), member 2	8	40.9174	0.305813	0.0457106	0.083877	0.671002	blue	-	-	Nonsynonymous SNP	-	-	-	-
1922	ENSMUSG00000022756	Slc7a4	224022	solute carrier family 7 (cationic amino acid transporter, y+ system), member 4	16	17.5761	0.319065	0.0365338	-0.132174	0.646234	salmon	-	-	-	-	-	-	-
1923	ENSMUSG00000022180	Slc7a8	50934	solute carrier family 7 (cationic amino acid transporter, y+ system), member 8	14	54.7225	-0.365646	0.0153185	2.69849	5.96483e-45	brown	-	-	-	-	-	-	-
1924	ENSMUSG00000079262	Slco1a6	28254	solute carrier organic anion transporter family, member 1a6	6	142.086	-0.31059	0.042211	2.68676	0.0636587	green	-	-	-	-	-	-	-
1925	ENSMUSG00000025790	Slco3a1	108116	solute carrier organic anion transporter family, member 3a1	7	74.2842	0.32528	0.0327776	0.528968	0.000154765	greenyellow	-	-	-	-	-	-	-
1926	ENSMUSG00000075478	Slitrk1	76965	SLIT and NTRK-like family, member 1 (single exon gene, Tourette syndrome associated)	14	108.911	-0.35786	0.0178796	0.398385	NA	green	-	-	-	-	-	-	-
1927	ENSMUSG00000045871	Slitrk6	239250	SLIT and NTRK-like family, member 6	14	109.232	0.366752	0.0149811	-1.14335	6.86089e-06	blue	-	-	-	-	-	-	-
1928	ENSMUSG00000032212	Sltm	66660	SAFB-like, transcription modulator	9	70.584	0.370215	0.0139643	-0.389797	0.106767	blue	-	-	-	-	-	-	-
1929	ENSMUSG00000039738	Slx4	52864	SLX4 structure-specific endonuclease subunit homolog (S. cerevisiae)	16	4.0012	-0.335957	0.0270629	0.267561	0.088254	green	-	-	-	-	-	-	-
1930	ENSMUSG00000039354	Smarcal1	54380	Swi/SNF related matrix associated, actin dependent regulator of chromatin, subfamily a-like 1	1	72.5169	0.328025	0.0312224	-0.092669	0.592963	purple	yes	-	Nonsynonymous SNP	-	-	-	-
1931	ENSMUSG00000028312	Smc2	14211	structural maintenance of chromosomes 2	4	52.4876	0.348213	0.0215391	-0.166219	0.290877	blue	-	-	Nonsynonymous SNP	-	-	-	-
1932	ENSMUSG00000024054	Smchd1	74355	SMC hinge domain containing 1	17	71.4031	0.304657	0.0465921	0.32718	0.000600937	blue	-	-	-	-	-	-	-
1933	ENSMUSG00000020463	Smek2	104570	SMEK homolog 2, suppressor of mek1 (Dictyostelium)	11	29.1884	0.357516	0.0180006	-0.231732	0.113866	blue	-	-	Nonsynonymous SNP	-	-	-	-
1934	ENSMUSG00000002210	Smg9	71997	smg-9 homolog, nonsense mediated mRNA decay factor (C. elegans)	7	23.6352	-0.379876	0.0114297	#N/A	#N/A	brown	-	yes	-	-	-	-	-
1935	ENSMUSG00000001761	Smo	319757	smoothened, frizzled family G protein-coupled receptor	6	29.5688	-0.322332	0.0345183	-0.531292	0.0106652	brown	-	-	Nonsynonymous SNP	-	-	-	-
1936	ENSMUSG00000019872	Smpdl3a	57319	sphingomyelin phosphodiesterase, acid-like 3A	10	57.8114	0.308644	0.0436097	-0.178342	0.248977	blue	-	-	-	-	-	-	-
1937	ENSMUSG00000020439	Smtn	29856	smoothelin	11	3.53765	-0.355135	0.0188565	-0.0505897	0.828193	brown	-	-	-	-	-	-	-
1938	ENSMUSG00000055067	Smyd3	69726	SET and MYND domain containing 3	1	179.395	0.32634	0.0321697	-0.703016	1.41459e-06	purple	-	-	-	-	-	-	-
1939	ENSMUSG00000033706	Smyd5	232187	SET and MYND domain containing 5	6	85.4449	-0.316574	0.0381344	0.326581	0.0206849	brown	-	-	-	-	-	-	-
1940	ENSMUSG00000021113	Snapc1	75627	small nuclear RNA activating complex, polypeptide 1	12	73.9841	0.360704	0.0169056	-0.390567	0.00533505	blue	-	-	-	-	-	-	-
1941	ENSMUSG00000036281	Snapc4	227644	small nuclear RNA activating complex, polypeptide 4	2	26.3636	-0.347786	0.0217146	0.172369	0.340368	brown	-	-	Nonsynonymous SNP	-	-	-	-
1942	ENSMUSG00000034891	Sncb	104069	synuclein, beta	13	54.759	-0.329909	0.0301898	-0.858624	NA	brown	-	-	-	-	-	-	-
1943	ENSMUSG00000024217	Snrpc	20630	U1 small nuclear ribonucleoprotein 1C	17	27.848	-0.347354	0.0218931	1.28503	0.000487049	brown	-	-	-	-	-	-	-
1944	ENSMUSG00000020180	Snrpd3	67332	small nuclear ribonucleoprotein D3 polypeptide 18kDa	10	75.5322	0.369435	0.014188	0.793005	0.00130479	greenyellow	-	-	-	-	-	-	-
1945	ENSMUSG00000032422	Snx14	244962	sorting nexin 14	9	88.3802	0.335506	0.0272865	-0.610506	7.17702e-05	blue	-	-	-	-	-	-	-
1946	ENSMUSG00000038291	Snx25	102141	sorting nexin 25	8	46.0356	0.324989	0.0329466	-0.7549	4.39341e-05	blue	-	-	-	-	-	-	-
1947	ENSMUSG00000019804	Snx3	54198	sorting nexin 3	10	42.526	0.311648	0.0414655	0.0547761	0.683247	greenyellow	-	-	-	-	-	-	-
1948	ENSMUSG00000038248	Sobp	109205	sine oculis-binding protein homolog (Drosophila)	10	43.0032	0.3038	0.047254	-0.714248	0.00335393	brown	-	-	-	-	-	-	-
1949	ENSMUSG00000038037	Socs1	12703	suppressor of cytokine signaling 1	16	10.7824	-0.345493	0.0226766	4.12433	2.9787e-56	brown	-	-	-	-	-	-	-
1950	ENSMUSG00000074637	Sox2	20674	SRY-box containing gene 2	3	34.6521	0.364187	0.0157735	0.16502	0.625613	salmon	-	-	-	-	-	-	-
1951	ENSMUSG00000051910	Sox6	20679	SRY-box containing gene 6	7	115.54	0.32078	0.035464	-0.614127	2.40246e-06	greenyellow	yes	-	Nonsynonymous SNP	-	-	-	-
1952	ENSMUSG00000018678	Sp2	78912	Sp2 transcription factor	11	96.9558	-0.340848	0.0247334	0.140775	0.487995	brown	-	-	Nonsynonymous SNP	-	-	-	-
1953	ENSMUSG00000027109	Sp3	20687	trans-acting transcription factor 3	2	72.9805	0.313292	0.0403287	-0.160215	0.523578	blue	-	-	-	-	-	-	-
1954	ENSMUSG00000038560	Sp6	83395	trans-acting transcription factor 6	11	97.0244	-0.354287	0.0191693	0.321731	0.117487	brown	yes	-	-	-	-	-	-
1955	ENSMUSG00000048562	Sp8	320145	trans-acting transcription factor 8	12	118.852	-0.321108	0.0352623	NA	NA	pink	-	-	-	-	-	-	-
1956	ENSMUSG00000001948	Spa17	20686	sperm autoantigenic protein 17	9	37.6033	0.31808	0.0371599	-1.4175	2.40949e-13	purple	-	-	-	-	-	-	-
1957	ENSMUSG00000053184	Spaca3	75622	sperm acrosome associated 3	11	80.8677	-0.320515	0.0356277	-1.06165	NA	pink	-	yes	-	-	-	-	-
1958	ENSMUSG00000010435	Spaca7	78634	sperm acrosome associated 7	8	12.573	-0.343139	0.0237005	NA	NA	pink	-	-	-	-	-	-	-
1959	ENSMUSG00000028188	Spata1	70951	spermatogenesis associated 1	3	146.457	0.319872	0.0360275	-0.23461	0.517333	blue	-	-	-	-	-	-	-
1960	ENSMUSG00000074849	Spata31d1c	238683	spermatogenesis associated 31 subfamily D, member 1C	13	64.9317	-0.353047	0.0196345	#N/A	#N/A	pink	-	-	-	-	-	-	-
1961	ENSMUSG00000051934	Spats2	72572	spermatogenesis associated, serine-rich 2	15	99.2063	0.306591	0.0451252	0.241537	0.114127	greenyellow	-	-	-	-	-	-	-
1962	ENSMUSG00000038305	Spats2l	67198	spermatogenesis associated, serine-rich 2-like	1	57.7181	0.377705	0.0119625	0.914838	7.11615e-14	greenyellow	-	yes	-	-	-	-	-
1963	ENSMUSG00000005233	Spc25	66442	SPC25, NDC80 kinetochore complex component, homolog (S. cerevisiae)	2	69.1972	0.38255	0.0108009	-0.120643	0.670329	blue	-	-	-	-	-	-	-
1964	ENSMUSG00000033444	Specc1l	74392	SPECC1-like	10	75.2454	0.324223	0.0333936	-0.783063	4.25748e-15	midnightblue	-	-	-	-	-	-	-
1965	ENSMUSG00000061878	Sphk1	20698	sphingosine kinase 1	11	116.534	-0.332755	0.0286833	1.4474	7.18109e-15	brown	-	-	-	-	-	-	-
1966	ENSMUSG00000044176	Spink10	328971	serine peptidase inhibitor, Kazal type 10	18	62.6599	-0.322625	0.0343422	-1.26911	0.442831	pink	-	-	-	-	-	-	-
1967	ENSMUSG00000020315	Spnb2	20742	spectrin beta 2	11	30.1044	0.369731	0.0141029	-0.635098	5.84569e-06	blue	-	-	-	-	-	-	-
1968	ENSMUSG00000005883	Spo11	26972	sporulation protein, meiosis-specific, SPO11 homolog (S. cerevisiae)	2	172.982	-0.379641	0.0114863	0.338245	0.742753	magenta	-	yes	-	-	-	-	-
1969	ENSMUSG00000057522	Spop	20747	speckle-type POZ protein	11	95.4929	0.360113	0.0171043	-0.277053	0.00418014	greenyellow	-	-	-	-	-	-	-
1970	ENSMUSG00000026771	Spopl	76857	speckle-type POZ protein-like	2	23.6877	0.327638	0.0314376	-0.526864	0.000262616	blue	-	-	-	-	-	-	-
1971	ENSMUSG00000035206	Sppl2b	73218	signal peptide peptidase like 2B	10	81.3925	-0.330136	0.0300676	#N/A	#N/A	brown	-	-	-	-	-	-	-
1972	ENSMUSG00000045671	Spred2	114716	sprouty-related, EVH1 domain containing 2	11	20.0218	-0.339164	0.0255161	-0.311066	0.0234051	brown	-	-	Nonsynonymous SNP	-	-	-	-
1973	ENSMUSG00000045733	Sprn	212518	shadow of prion protein	7	140.153	-0.356061	0.0185196	-0.984279	0.219835	brown	-	-	-	-	-	-	-
1974	ENSMUSG00000050092	Sprr2b	20756	small proline-rich protein 2B	3	92.3178	-0.322434	0.0344567	-0.407758	NA	pink	-	-	-	-	-	-	-
1975	ENSMUSG00000046259	Sprr2h	20762	small proline-rich protein 2H	3	92.3872	-0.32911	0.0306242	1.33982	NA	pink	-	-	-	-	-	-	-
1976	ENSMUSG00000036966	Spryd3	223918	SPRY domain containing 3	15	102.117	-0.340689	0.0248065	0.219865	0.157944	brown	-	-	-	-	-	-	-
1977	ENSMUSG00000043461	Sptssb	66183	serine palmitoyltransferase, small subunit B	3	70.0156	0.346072	0.0224303	#N/A	#N/A	lightcyan	-	-	-	-	-	-	-
1978	ENSMUSG00000022351	Sqle	20775	squalene epoxidase	15	59.3298	0.313095	0.0404634	-0.261154	0.232023	purple	-	-	-	-	-	-	-
1979	ENSMUSG00000029233	Srd5a3	57357	steroid 5 alpha-reductase 3	5	75.7447	-0.3168	0.0379866	0.410891	0.0296333	green	-	-	Nonsynonymous SNP	-	-	-	-
1980	ENSMUSG00000021716	Srek1ip1	67288	splicing regulatory glutamine/lysine-rich protein 1interacting protein 1	13	104.044	0.333827	0.0281321	-0.506471	0.0163119	blue	-	-	-	-	-	-	-
1981	ENSMUSG00000020780	Srp68	217337	signal recognition particle 68	11	116.245	0.351603	0.0201881	0.39911	0.0163921	greenyellow	-	-	Nonsynonymous SNP	-	-	-	-
1982	ENSMUSG00000001323	Srr	27364	serine racemase	11	74.909	0.302476	0.0482916	-0.724099	5.1535e-13	blue	-	-	-	-	-	-	-
1983	ENSMUSG00000039218	Srrm2	75956	serine/arginine repetitive matrix 2	17	23.8243	-0.311771	0.0413794	-0.0725887	0.534452	magenta	-	-	Nonsynonymous SNP	-	-	-	-
1984	ENSMUSG00000032802	Srxn1	76650	sulfiredoxin 1 homolog (S. cerevisiae)	2	152.111	-0.332645	0.0287404	0.222075	0.211549	brown	-	-	-	-	-	-	-
1985	ENSMUSG00000034616	Ssh3	245857	slingshot homolog 3 (Drosophila)	19	4.26195	-0.368178	0.0145552	0.322773	0.0291821	brown	-	-	-	-	-	-	-
1986	ENSMUSG00000030255	Sspn	16651	sarcospan	6	145.965	0.327743	0.0313794	-0.749355	2.23935e-12	blue	-	yes	Splice site mutation	-	-	-	-
1987	ENSMUSG00000027828	Ssr3	67437	signal sequence receptor, gamma (translocon-associated protein gamma)	3	65.38	-0.327731	0.0313861	0.10341	0.646484	green	-	-	-	-	-	-	-
1988	ENSMUSG00000013846	St3gal1	20442	ST3 beta-galactoside alpha-2,3-sialyltransferase 1	15	67.1064	-0.340508	0.0248898	0.702303	0.00012588	brown	-	-	-	-	-	-	-
1989	ENSMUSG00000031749	St3gal2	20444	ST3 beta-galactoside alpha-2,3-sialyltransferase 2	8	110.971	-0.309042	0.0433208	0.140157	0.280317	brown	-	-	-	-	-	-	-
1990	ENSMUSG00000052544	St6galnac3	20447	ST6 (alpha-N-acetyl-neuraminyl-2,3-beta-galactosyl-1,3)-N-acetylgalactosaminide alpha-2,6-sialyltransferase 3	3	153.509	0.344323	0.0231805	-0.933652	2.29181e-10	blue	-	yes	-	-	-	-	-
1991	ENSMUSG00000026811	St6galnac6	50935	ST6 (alpha-N-acetyl-neuraminyl-2,3-beta-galactosyl-1,3)-N-acetylgalactosaminide alpha-2,6-sialyltransferase 6	2	32.6194	-0.313306	0.0403194	-0.288552	0.188521	brown	-	-	-	-	-	-	-
1992	ENSMUSG00000025789	St8sia2	20450	ST8 alpha-N-acetyl-neuraminide alpha-2,8-sialyltransferase 2	7	73.9394	0.353975	0.0192854	-1.10677	6.34789e-09	salmon	-	-	-	-	-	-	-
1993	ENSMUSG00000036928	Stag3	50878	stromal antigen 3	5	138.312	-0.303234	0.0476953	0.79337	0.243991	green	-	-	-	-	-	-	-
1994	ENSMUSG00000038781	Stap2	106766	signal transducing adaptor family member 2	17	55.9978	-0.321671	0.0349188	0.0547739	0.756555	brown	-	-	-	-	-	-	-
1995	ENSMUSG00000030688	Stard10	56018	START domain containing 10	7	101.346	0.316892	0.0379266	0.18563	0.591969	salmon	-	-	-	-	-	-	-
1996	ENSMUSG00000003062	Stard3nl	76205	STARD3 N-terminal like	13	19.358	0.379817	0.0114438	-0.382184	0.0926498	greenyellow	yes	-	-	-	-	-	-
1997	ENSMUSG00000026104	Stat1	20846	signal transducer and activator of transcription 1	1	52.1552	0.346812	0.022119	2.30859	1.42634e-65	greenyellow	-	yes	-	-	-	-	-
1998	ENSMUSG00000047963	Stbd1	52331	starch binding domain 1	5	92.6063	0.301551	0.0490265	-0.405988	0.00265533	greenyellow	-	-	-	-	-	-	-
1999	ENSMUSG00000054905	Stfa3	20863	stefin A3	16	36.3232	-0.362704	0.0162477	2.26006	0.0231381	brown	-	-	-	-	-	-	-
[truncated: 3,460 more rows]
